# Supplementary material for: ﻿Dicranota Zetterstedt, 1838 crane flies (Diptera, Pediciidae) of Korea
Source: Zookeys. 2025 Sep 23;1253:1–72. doi: 10.3897/zookeys.1253.146576 (PMC12485485; doi:10.3897/zookeys.1253.146576)
Supplement: XML Treatment for Dicranota [file zookeys.1253.146576-treatment1.xml]

<!DOCTYPE tp:taxon-treatment
  PUBLIC "-//TaxonX//DTD Taxonomic Treatment Publishing DTD v0 20100105//EN" "tax-treatment-NSO.dtd">
<tp:taxon-treatment xmlns:tp="http://www.plazi.org/taxpub"><tp:treatment-meta><kwd-group><label>Taxon classification</label><kwd>
              <named-content content-type="kingdom">Animalia</named-content>
            </kwd><kwd>
              <named-content content-type="order">Diptera</named-content>
            </kwd><kwd>
              <named-content content-type="family">Pediciidae</named-content>
            </kwd></kwd-group><mixed-citation publication-type="journal"><person-group><name><surname>Podenas</surname><given-names>Sigitas</given-names></name><name><surname>Yum</surname><given-names>Jin Whoa</given-names></name><name><surname>Ahn</surname><given-names>Neung-Ho</given-names></name><name><surname>Kim</surname><given-names>Soen Yi</given-names></name><name><surname>Kim</surname><given-names>Jisoo</given-names></name><name><surname>Podeniene</surname><given-names>Virginija</given-names></name></person-group><article-title>﻿<italic><tp:taxon-name><tp:taxon-name-part taxon-name-part-type="genus" reg="Dicranota">Dicranota</tp:taxon-name-part></tp:taxon-name></italic> Zetterstedt, 1838 crane flies (<tp:taxon-name><tp:taxon-name-part taxon-name-part-type="order">Diptera</tp:taxon-name-part></tp:taxon-name>, <tp:taxon-name><tp:taxon-name-part taxon-name-part-type="family">Pediciidae</tp:taxon-name-part></tp:taxon-name>) of Korea</article-title><source>Zookeys</source><day>23</day><month>09</month><year>2025</year><volume>1253</volume><fpage>1</fpage><lpage>72</lpage><pub-id pub-id-type="doi">10.3897/zookeys.1253.146576</pub-id></mixed-citation></tp:treatment-meta><tp:nomenclature><label>﻿</label><tp:taxon-name><object-id xmlns:xlink="http://www.w3.org/1999/xlink" content-type="arpha" xlink:type="simple">2C645F50-FFE0-580E-965F-D1BDDF698789</object-id>
            <tp:taxon-name-part taxon-name-part-type="genus" reg="Dicranota">Dicranota</tp:taxon-name-part>
          </tp:taxon-name><tp:taxon-authority>Zetterstedt, 1838</tp:taxon-authority><tp:nomenclature-citation-list><tp:nomenclature-citation><tp:taxon-name>
                <tp:taxon-name-part taxon-name-part-type="genus" reg="Dicranota">Dicranota</tp:taxon-name-part>
              </tp:taxon-name><comment>Zetterstedt, 1838: 851; <xref ref-type="bibr" rid="B22">Edwards 1938</xref>: 51, 58; <xref ref-type="bibr" rid="B26">Ishida 1958</xref>: 37; <xref ref-type="bibr" rid="B44">Savchenko and Krivolutskaya 1976</xref>: 34; <xref ref-type="bibr" rid="B41">Savchenko 1983</xref>: 33; <xref ref-type="bibr" rid="B42">Savchenko 1986</xref>: 165; <xref ref-type="bibr" rid="B43">Savchenko 1989</xref>: 14, 15.</comment></tp:nomenclature-citation></tp:nomenclature-citation-list></tp:nomenclature><tp:treatment-sec sec-type="type species" id="SECID0EQUAG"><title>Type species.</title><p><italic><tp:taxon-name><tp:taxon-name-part taxon-name-part-type="genus" reg="Dicranota">Dicranota</tp:taxon-name-part> <tp:taxon-name-part taxon-name-part-type="species" reg="guerini">guerini</tp:taxon-name-part></tp:taxon-name></italic> Zetterstedt, 1838 (by monotypy) (Western and Eastern Palaearctic).</p></tp:treatment-sec><tp:treatment-sec sec-type="description" id="SECID0EBVAG"><title>Description.</title><p>Small to medium-sized <tp:taxon-name><tp:taxon-name-part taxon-name-part-type="family">Pediciidae</tp:taxon-name-part></tp:taxon-name> crane flies with body length 4.3–9.0 mm and wing length 5.0–11.5 mm. Body colouration varies from pale yellow to dark brown, dark grey, or even black.</p><p><bold><italic>Head</italic>.</bold> Rounded posteriorly, vertex with low but wide tubercle. Eyes with short erect setae between ommatidia. Antenna usually short, reaching approximately to frontal margin of prescutum, if bent backwards, sometimes longer in males and reaching posterior margin of first abdominal segment if bent backwards. Number of flagellomeres varies from 10 to 15, most usual number being 11–13. Flagellomeres slightly elongate or oval, covered with short pubescence, verticils variable, but usually not exceeding length of respective segments. Apical antennomere usually large, as long or longer than preceding segment.</p><p><bold><italic>Thorax</italic></bold>. Pronotum rather big, covered with erect setae medially. Mesonotal prescutum without tubercular pits, pseudosutural fovea indistinct. Katepisternum often bare, bearing few setae in some species. Meron small. Middle and posterior coxae close to each other. Wing usually long and narrow, often ~ 4 × as long as wide, similar in both sexes, sometimes dimorphic: posterior margin of male wing extended, widest at tip of anal vein, or wing reduced, with some brachypterous females, sometimes brachypterous individuals occurring among both sexes. Some species, especially living in cold climate or at higher altitudes are all brachypterous. Wings of most species without any pattern, even stigma often is missing. Wings of only few species with smaller or larger dark spots, mostly surrounding cross-veins, base of <italic>Rs</italic> and cord. Venation: <italic>arculus</italic> present, vein <italic>Sc</italic> very long, reaching wing margin far beyond branching point of <italic>Rs</italic>, <italic>sc-r</italic> long distance before base of <italic>Rs</italic>, sometimes close to the middle between base of <italic>Rs</italic> and humeral vein, <italic>R<sub>1</sub></italic> short, usually not exceeding <italic>R<sub>2</sub></italic> in length. Radial sector short, ≤ 3 × as long as <italic>m-cu</italic>, often shorter than that. Cell <italic>r<sub>3</sub></italic> long with short stem or stem is missing completely. Cell <italic>m<sub>1</sub></italic> usually short, much shorter than its stem. Discal cell missing due to reduction of vein <italic>m-m</italic>, rarely present, but even when present, <italic>m-m</italic> is weak. Cross-vein <italic>m-cu</italic> beyond branching point of <italic>M</italic>. Tip of anal vein far not reaches level of <italic>Rs</italic> base. Anal angle usually wide. Tibial spurs present on all legs. Claw usually simple, without spines.</p><p><bold><italic>Abdomen</italic>.</bold> Male terminalia not enlarged, approximately as wide as rest abdominal segments. Epandrium often with medial and lateral lobes, lateral lobes could be elongate and complicated. Gonocoxite simple or with larger or smaller dorsal lobe at apex. Usually this lobe covered with small dark spines. One or two pairs of gonostyli, outer gonostylus usually bearing lots of small spines, interbase large, often complicate. Aedeagus short and simple, paramere elongate. Ovipositor with long cercus and hypogynial valve, tip of cercus raised upwards, dorsal margin of hypogynial valve usually covered with long and strong setae. Most females with two spermathecae, some with three.</p></tp:treatment-sec><tp:treatment-sec sec-type="remarks" id="SECID0ELXAG"><title>Remarks.</title><p>The genus <italic><tp:taxon-name><tp:taxon-name-part taxon-name-part-type="genus" reg="Dicranota">Dicranota</tp:taxon-name-part></tp:taxon-name></italic> is one of the largest not only among <tp:taxon-name><tp:taxon-name-part taxon-name-part-type="family">Pediciidae</tp:taxon-name-part></tp:taxon-name>, but among all crane flies. It includes 256 species worldwide (<xref ref-type="bibr" rid="B35">Oosterbroek 2025</xref>), two of them with two subspecies each, and the subspecies of a third species raised to species level in this publication. The Palaearctic Region is the most species rich with 104 recognised species, 72 of them occurring in the Eastern and 39 in the Western Palaearctic. This publication adds three more species to the East Palaearctic fauna, now 75, the same number as the Oriental Region. The Nearctic is also rich in <italic><tp:taxon-name><tp:taxon-name-part taxon-name-part-type="genus" reg="Dicranota">Dicranota</tp:taxon-name-part></tp:taxon-name></italic>, 69 recognised species; only three species occur in Neotropics. The genus is unknown from Afrotropics and Australian Region. Most species have rather limited distributions, only few have very wide distribution ranges, seven species are known from both Eastern and Western Palaearctic, and four species overlap between the Eastern Palaearctic and Oriental regions. The genus <italic><tp:taxon-name><tp:taxon-name-part taxon-name-part-type="genus" reg="Dicranota">Dicranota</tp:taxon-name-part></tp:taxon-name></italic> has 11 recognised subgenera, four of them occurring in Korea. <italic><tp:taxon-name><tp:taxon-name-part taxon-name-part-type="genus" reg="Dicranota">Dicranota</tp:taxon-name-part></tp:taxon-name></italic> is poorly represented in fossils with only one species described from the Nearctic Oligocene (<xref ref-type="bibr" rid="B23">Evenhuis 1994</xref>) with no subgenus.</p><sec sec-type="﻿List of Korean Dicranota Zetterstedt, 1838" id="SECID0E1YAG"><title>﻿List of Korean <italic><tp:taxon-name><tp:taxon-name-part taxon-name-part-type="genus" reg="Dicranota">Dicranota</tp:taxon-name-part></tp:taxon-name></italic> Zetterstedt, 1838</title><p><tp:taxon-name><tp:taxon-name-part taxon-name-part-type="genus" reg="Dicranota">Dicranota</tp:taxon-name-part> (<tp:taxon-name-part taxon-name-part-type="subgenus" reg="Dicranota">Dicranota</tp:taxon-name-part>) <tp:taxon-name-part taxon-name-part-type="species" reg="coreana">coreana</tp:taxon-name-part></tp:taxon-name> Alexander, 1940, stat. nov.</p><p><tp:taxon-name><tp:taxon-name-part taxon-name-part-type="genus" reg="Dicranota">Dicranota</tp:taxon-name-part> (<tp:taxon-name-part taxon-name-part-type="subgenus" reg="Dicranota">Dicranota</tp:taxon-name-part>) <tp:taxon-name-part taxon-name-part-type="species" reg="crassicauda">crassicauda</tp:taxon-name-part></tp:taxon-name> Tjeder, 1972</p><p><tp:taxon-name><tp:taxon-name-part taxon-name-part-type="genus" reg="Dicranota">Dicranota</tp:taxon-name-part> (<tp:taxon-name-part taxon-name-part-type="subgenus" reg="Dicranota">Dicranota</tp:taxon-name-part>) <tp:taxon-name-part taxon-name-part-type="species" reg="guerini">guerini</tp:taxon-name-part></tp:taxon-name> Zetterstedt, 1838</p><p><tp:taxon-name><tp:taxon-name-part taxon-name-part-type="genus" reg="Dicranota">Dicranota</tp:taxon-name-part> (<tp:taxon-name-part taxon-name-part-type="subgenus" reg="Dicranota">Dicranota</tp:taxon-name-part>) <tp:taxon-name-part taxon-name-part-type="species" reg="yezoensis">yezoensis</tp:taxon-name-part></tp:taxon-name> Alexander, 1924</p><p><tp:taxon-name><tp:taxon-name-part taxon-name-part-type="genus" reg="Dicranota">Dicranota</tp:taxon-name-part> (<tp:taxon-name-part taxon-name-part-type="subgenus" reg="Eudicranota">Eudicranota</tp:taxon-name-part>) <tp:taxon-name-part taxon-name-part-type="species" reg="distincta">distincta</tp:taxon-name-part></tp:taxon-name> Podenas, sp. nov.</p><p><tp:taxon-name><tp:taxon-name-part taxon-name-part-type="genus" reg="Dicranota">Dicranota</tp:taxon-name-part> (<tp:taxon-name-part taxon-name-part-type="subgenus" reg="Eudicranota">Eudicranota</tp:taxon-name-part>) <tp:taxon-name-part taxon-name-part-type="species" reg="perdistincta">perdistincta</tp:taxon-name-part></tp:taxon-name> Alexander, 1940</p><p><tp:taxon-name><tp:taxon-name-part taxon-name-part-type="genus" reg="Dicranota">Dicranota</tp:taxon-name-part> (<tp:taxon-name-part taxon-name-part-type="subgenus" reg="Eudicranota">Eudicranota</tp:taxon-name-part>) <tp:taxon-name-part taxon-name-part-type="species" reg="sibirica">sibirica</tp:taxon-name-part> <tp:taxon-name-part taxon-name-part-type="subspecies" reg="sibirica">sibirica</tp:taxon-name-part></tp:taxon-name> (Alexander, 1925)</p><p><tp:taxon-name><tp:taxon-name-part taxon-name-part-type="genus" reg="Dicranota">Dicranota</tp:taxon-name-part> (<tp:taxon-name-part taxon-name-part-type="subgenus" reg="Ludicia">Ludicia</tp:taxon-name-part>) <tp:taxon-name-part taxon-name-part-type="species" reg="emarginata">emarginata</tp:taxon-name-part></tp:taxon-name> (Alexander, 1945)</p><p><tp:taxon-name><tp:taxon-name-part taxon-name-part-type="genus" reg="Dicranota">Dicranota</tp:taxon-name-part> (<tp:taxon-name-part taxon-name-part-type="subgenus" reg="Rhaphidolabis">Rhaphidolabis</tp:taxon-name-part>) <tp:taxon-name-part taxon-name-part-type="species" reg="gibbera">gibbera</tp:taxon-name-part></tp:taxon-name> (Alexander, 1921)</p><p><tp:taxon-name><tp:taxon-name-part taxon-name-part-type="genus" reg="Dicranota">Dicranota</tp:taxon-name-part> (<tp:taxon-name-part taxon-name-part-type="subgenus" reg="Rhaphidolabis">Rhaphidolabis</tp:taxon-name-part>) <tp:taxon-name-part taxon-name-part-type="species" reg="luteola">luteola</tp:taxon-name-part></tp:taxon-name> Alexander, 1938</p><p><tp:taxon-name><tp:taxon-name-part taxon-name-part-type="genus" reg="Dicranota">Dicranota</tp:taxon-name-part> (<tp:taxon-name-part taxon-name-part-type="subgenus" reg="Rhaphidolabis">Rhaphidolabis</tp:taxon-name-part>) <tp:taxon-name-part taxon-name-part-type="species" reg="minuscula">minuscula</tp:taxon-name-part></tp:taxon-name> Alexander, 1938</p><p><tp:taxon-name><tp:taxon-name-part taxon-name-part-type="genus" reg="Dicranota">Dicranota</tp:taxon-name-part> (<tp:taxon-name-part taxon-name-part-type="subgenus" reg="Rhaphidolabis">Rhaphidolabis</tp:taxon-name-part>) <tp:taxon-name-part taxon-name-part-type="species" reg="neoconsors">neoconsors</tp:taxon-name-part></tp:taxon-name> Alexander, 1938</p><p><tp:taxon-name><tp:taxon-name-part taxon-name-part-type="genus" reg="Dicranota">Dicranota</tp:taxon-name-part> (<tp:taxon-name-part taxon-name-part-type="subgenus" reg="Rhaphidolabis">Rhaphidolabis</tp:taxon-name-part>) <tp:taxon-name-part taxon-name-part-type="species" reg="ompoana">ompoana</tp:taxon-name-part></tp:taxon-name> Alexander, 1945</p><p><tp:taxon-name><tp:taxon-name-part taxon-name-part-type="genus" reg="Dicranota">Dicranota</tp:taxon-name-part> (<tp:taxon-name-part taxon-name-part-type="subgenus" reg="Rhaphidolabis">Rhaphidolabis</tp:taxon-name-part>) <tp:taxon-name-part taxon-name-part-type="species" reg="polymera">polymera</tp:taxon-name-part></tp:taxon-name> Alexander, 1933</p><p><tp:taxon-name><tp:taxon-name-part taxon-name-part-type="genus" reg="Dicranota">Dicranota</tp:taxon-name-part> (<tp:taxon-name-part taxon-name-part-type="subgenus" reg="Rhaphidolabis">Rhaphidolabis</tp:taxon-name-part>) <tp:taxon-name-part taxon-name-part-type="species" reg="seoi">seoi</tp:taxon-name-part></tp:taxon-name> Podenas, sp. nov.</p><p><tp:taxon-name><tp:taxon-name-part taxon-name-part-type="genus" reg="Dicranota">Dicranota</tp:taxon-name-part> (<tp:taxon-name-part taxon-name-part-type="subgenus" reg="Rhaphidolabis">Rhaphidolabis</tp:taxon-name-part>) <tp:taxon-name-part taxon-name-part-type="species" reg="squarrosa">squarrosa</tp:taxon-name-part></tp:taxon-name> Savchenko, 1976</p><p><tp:taxon-name><tp:taxon-name-part taxon-name-part-type="genus" reg="Dicranota">Dicranota</tp:taxon-name-part> (<tp:taxon-name-part taxon-name-part-type="subgenus" reg="Rhaphidolabis">Rhaphidolabis</tp:taxon-name-part>) <tp:taxon-name-part taxon-name-part-type="species" reg="yeongokia">yeongokia</tp:taxon-name-part></tp:taxon-name> Podenas, sp. nov.</p></sec><sec sec-type="﻿Key to Korean Dicranota" id="SECID0E1BBG"><title>﻿Key to Korean <italic><tp:taxon-name><tp:taxon-name-part taxon-name-part-type="genus" reg="Dicranota">Dicranota</tp:taxon-name-part></tp:taxon-name></italic></title><table-wrap content-type="key" position="anchor" orientation="portrait"><table id="TID0EEPAC" rules="all"><tbody><tr><td rowspan="1" colspan="1">1</td><td rowspan="1" colspan="1">Fully winged (Figs <xref ref-type="fig" rid="F1">1</xref>, <xref ref-type="fig" rid="F1">2</xref>, <xref ref-type="fig" rid="F4">9–11</xref>, <xref ref-type="fig" rid="F5">16</xref>, <xref ref-type="fig" rid="F6">19</xref>–<xref ref-type="fig" rid="F7">22</xref>, <xref ref-type="fig" rid="F8">25</xref>, <xref ref-type="fig" rid="F9">29</xref>, <xref ref-type="fig" rid="F9">30</xref>, <xref ref-type="fig" rid="F10">34</xref>, <xref ref-type="fig" rid="F11">39</xref>, <xref ref-type="fig" rid="F11">40</xref>, <xref ref-type="fig" rid="F12">45</xref>, <xref ref-type="fig" rid="F13">50</xref>, <xref ref-type="fig" rid="F14">54</xref>, <xref ref-type="fig" rid="F14">55</xref>, <xref ref-type="fig" rid="F15">59</xref>, <xref ref-type="fig" rid="F16">63</xref>, <xref ref-type="fig" rid="F17">66</xref>, <xref ref-type="fig" rid="F18">69</xref>, <xref ref-type="fig" rid="F19">72</xref></td><td rowspan="1" colspan="1">
                      <bold>2</bold>
                    </td></tr><tr><td rowspan="1" colspan="1">–</td><td rowspan="1" colspan="1">Brachypterous (Fig. <xref ref-type="fig" rid="F8">26</xref>)</td><td rowspan="1" colspan="1"><bold><tp:taxon-name><tp:taxon-name-part taxon-name-part-type="genus" reg="Dicranota">Dicranota</tp:taxon-name-part> (<tp:taxon-name-part taxon-name-part-type="subgenus" reg="Eudicranota">Eudicranota</tp:taxon-name-part>) <tp:taxon-name-part taxon-name-part-type="species" reg="perdistincta">perdistincta</tp:taxon-name-part></tp:taxon-name> Alexander, 1940</bold> (part)</td></tr><tr><td rowspan="1" colspan="1">2</td><td rowspan="1" colspan="1">Wing cell <italic>r<sub>2</sub></italic> with supernumerary cross-vein (Figs <xref ref-type="fig" rid="F1">1</xref>, <xref ref-type="fig" rid="F4">9–11</xref>, <xref ref-type="fig" rid="F5">16</xref>, <xref ref-type="fig" rid="F6">19</xref>–<xref ref-type="fig" rid="F7">22</xref>, <xref ref-type="fig" rid="F8">25</xref>, <xref ref-type="fig" rid="F9">29</xref>, <xref ref-type="fig" rid="F9">30</xref>)</td><td rowspan="1" colspan="1">
                      <bold>3</bold>
                    </td></tr><tr><td rowspan="1" colspan="1">–</td><td rowspan="1" colspan="1">Wing cell <italic>r<sub>2</sub></italic> without supernumerary cross-vein (Figs <xref ref-type="fig" rid="F10">34</xref>, <xref ref-type="fig" rid="F11">39</xref>, <xref ref-type="fig" rid="F11">40</xref>, <xref ref-type="fig" rid="F12">45</xref>, <xref ref-type="fig" rid="F13">50</xref>, <xref ref-type="fig" rid="F14">54</xref>, <xref ref-type="fig" rid="F14">55</xref>, <xref ref-type="fig" rid="F15">59</xref>, <xref ref-type="fig" rid="F16">63</xref>, <xref ref-type="fig" rid="F17">66</xref>, <xref ref-type="fig" rid="F18">69</xref>, <xref ref-type="fig" rid="F19">72</xref>)</td><td rowspan="1" colspan="1">
                      <bold>9</bold>
                    </td></tr><tr><td rowspan="1" colspan="1">3</td><td rowspan="1" colspan="1"><italic>Rs</italic> short, 2–3 × as long as <italic>m-cu</italic> (Figs <xref ref-type="fig" rid="F1">1</xref>, <xref ref-type="fig" rid="F1">2</xref>, <xref ref-type="fig" rid="F4">9–11</xref>, <xref ref-type="fig" rid="F5">16</xref>)</td><td rowspan="1" colspan="1">
                      <bold><tp:taxon-name><tp:taxon-name-part taxon-name-part-type="genus" reg="Dicranota">Dicranota</tp:taxon-name-part> (<tp:taxon-name-part taxon-name-part-type="subgenus" reg="Dicranota">Dicranota</tp:taxon-name-part>)</tp:taxon-name> 4</bold>
                    </td></tr><tr><td rowspan="1" colspan="1">–</td><td rowspan="1" colspan="1"><italic>Rs</italic> long, ~ 4–5 × as long as <italic>m-cu</italic> (Figs <xref ref-type="fig" rid="F6">19</xref>–<xref ref-type="fig" rid="F7">22</xref>, <xref ref-type="fig" rid="F8">25</xref>, <xref ref-type="fig" rid="F9">29</xref>, <xref ref-type="fig" rid="F9">30</xref>)</td><td rowspan="1" colspan="1">
                      <bold><tp:taxon-name><tp:taxon-name-part taxon-name-part-type="genus" reg="Dicranota">Dicranota</tp:taxon-name-part> (<tp:taxon-name-part taxon-name-part-type="subgenus" reg="Eudicranota">Eudicranota</tp:taxon-name-part>)</tp:taxon-name> 7</bold>
                    </td></tr><tr><td rowspan="1" colspan="1">4</td><td rowspan="1" colspan="1">Abdomen generally dark brown or grey with yellow spots at most, posterior margin of epandrium nearly straight (Figs <xref ref-type="fig" rid="F2">3</xref>, <xref ref-type="fig" rid="F4">12</xref>, <xref ref-type="fig" rid="F5">17</xref>)</td><td rowspan="1" colspan="1">
                      <bold>5</bold>
                    </td></tr><tr><td rowspan="1" colspan="1">–</td><td rowspan="1" colspan="1">Abdomen yellow or ochraceous, posterior margin of epandrium deeply concave (Fig. <xref ref-type="fig" rid="F3">7</xref>)</td><td rowspan="1" colspan="1">
                      <bold><tp:taxon-name><tp:taxon-name-part taxon-name-part-type="genus" reg="Dicranota">Dicranota</tp:taxon-name-part> (<tp:taxon-name-part taxon-name-part-type="subgenus" reg="Dicranota">Dicranota</tp:taxon-name-part>) <tp:taxon-name-part taxon-name-part-type="species" reg="crassicauda">crassicauda</tp:taxon-name-part></tp:taxon-name> Tjeder, 1972</bold>
                    </td></tr><tr><td rowspan="1" colspan="1">5</td><td rowspan="1" colspan="1">Male antenna long, reaching distal margin of first abdominal segment if bent backwards, abdomen with distinct yellow spots at postero-lateral corners of tergites. <italic>Rs</italic> ~ 3 × as long as <italic>m-cu</italic>, cell <italic>m<sub>1</sub></italic> missing or very small (Figs <xref ref-type="fig" rid="F4">9–11</xref>). Outer gonostylus of male genitalia long and narrow, postero-dorsal lobe of gonocoxite rounded (Figs <xref ref-type="fig" rid="F4">12</xref>, <xref ref-type="fig" rid="F4">13</xref>), dorsal apodeme of aedeagus narrow and straight</td><td rowspan="1" colspan="1">
                      <bold><tp:taxon-name><tp:taxon-name-part taxon-name-part-type="genus" reg="Dicranota">Dicranota</tp:taxon-name-part> (<tp:taxon-name-part taxon-name-part-type="subgenus" reg="Dicranota">Dicranota</tp:taxon-name-part>) <tp:taxon-name-part taxon-name-part-type="species" reg="guerini">guerini</tp:taxon-name-part></tp:taxon-name> Zetterstedt, 1838</bold>
                    </td></tr><tr><td rowspan="1" colspan="1">–</td><td rowspan="1" colspan="1">Male antenna shorter, not reaching base of halter if bent backwards, abdomen without distinct yellow spots, slightly yellowish at most, usually uniformly brownish grey or brown. <italic>Rs</italic> ~ 2 × as long as <italic>m-cu</italic>, cell <italic>m<sub>1</sub></italic> present (Figs <xref ref-type="fig" rid="F1">1</xref>, <xref ref-type="fig" rid="F1">2</xref>, <xref ref-type="fig" rid="F5">16</xref>). Outer gonostylus of male genitalia wider, spindle-shaped, postero-dorsal lobe of gonocoxite rounded or elongate, dorsal apodeme of aedeagus narrow with shoulder-like widening or wide, triangle-shaped Figs <xref ref-type="fig" rid="F2">5</xref>, <xref ref-type="fig" rid="F5">18</xref></td><td rowspan="1" colspan="1">
                      <bold>6</bold>
                    </td></tr><tr><td rowspan="1" colspan="1">6</td><td rowspan="1" colspan="1">Male antenna short, not reaching base of wing, if bent backwards; gonocoxite with elongate postero-dorsal lobe (Figs <xref ref-type="fig" rid="F2">3</xref>, <xref ref-type="fig" rid="F2">4</xref>), dorsal apodeme of aedeagus wide, triangle-shaped (Figs <xref ref-type="fig" rid="F2">5</xref>, <xref ref-type="fig" rid="F5">18</xref>)</td><td rowspan="1" colspan="1">
                      <bold><tp:taxon-name><tp:taxon-name-part taxon-name-part-type="genus" reg="Dicranota">Dicranota</tp:taxon-name-part> (<tp:taxon-name-part taxon-name-part-type="subgenus" reg="Dicranota">Dicranota</tp:taxon-name-part>) <tp:taxon-name-part taxon-name-part-type="species" reg="coreana">coreana</tp:taxon-name-part></tp:taxon-name> Alexander, 1940, stat. nov.</bold>
                    </td></tr><tr><td rowspan="1" colspan="1">–</td><td rowspan="1" colspan="1">Male antenna reaching beyond base of wing, if bent backwards; gonocoxite with short rounded postero-dorsal lobe, dorsal apodeme of aedeagus narrow (Figs <xref ref-type="fig" rid="F5">17</xref>, <xref ref-type="fig" rid="F5">18</xref>)</td><td rowspan="1" colspan="1">
                      <bold><tp:taxon-name><tp:taxon-name-part taxon-name-part-type="genus" reg="Dicranota">Dicranota</tp:taxon-name-part> (<tp:taxon-name-part taxon-name-part-type="subgenus" reg="Dicranota">Dicranota</tp:taxon-name-part>) <tp:taxon-name-part taxon-name-part-type="species" reg="yezoensis">yezoensis</tp:taxon-name-part></tp:taxon-name> Alexander, 1924</bold>
                    </td></tr><tr><td rowspan="1" colspan="1">7</td><td rowspan="1" colspan="1">Wing with six large spots at frontal margin and small dots scattered along longitudinal veins, especially distinct along vein <italic>CuP</italic> (Figs <xref ref-type="fig" rid="F9">29</xref>, <xref ref-type="fig" rid="F9">30</xref>)</td><td rowspan="1" colspan="1">
                      <bold><tp:taxon-name><tp:taxon-name-part taxon-name-part-type="genus" reg="Dicranota">Dicranota</tp:taxon-name-part> (<tp:taxon-name-part taxon-name-part-type="subgenus" reg="Eudicranota">Eudicranota</tp:taxon-name-part>) <tp:taxon-name-part taxon-name-part-type="species" reg="sibirica">sibirica</tp:taxon-name-part> <tp:taxon-name-part taxon-name-part-type="subspecies" reg="sibirica">sibirica</tp:taxon-name-part></tp:taxon-name> (Alexander, 1925)</bold>
                    </td></tr><tr><td rowspan="1" colspan="1">–</td><td rowspan="1" colspan="1">Wing with narrow darkening surrounding cross-veins only, larger spots and small dots missing (Figs <xref ref-type="fig" rid="F7">21</xref>, <xref ref-type="fig" rid="F7">22</xref>, <xref ref-type="fig" rid="F8">25</xref>)</td><td rowspan="1" colspan="1">
                      <bold>8</bold>
                    </td></tr><tr><td rowspan="1" colspan="1">8</td><td rowspan="1" colspan="1">Wing cell <italic>m<sub>1</sub></italic> small, its stem longer than cell itself (Figs <xref ref-type="fig" rid="F7">21</xref>, <xref ref-type="fig" rid="F7">22</xref>). Paramere of male genitalia strong, horn-shaped and darkened, meso-dorsal lobe of gonocoxite narrow, subapical (Fig. <xref ref-type="fig" rid="F7">23</xref>)</td><td rowspan="1" colspan="1">
                      <bold><tp:taxon-name><tp:taxon-name-part taxon-name-part-type="genus" reg="Dicranota">Dicranota</tp:taxon-name-part> (<tp:taxon-name-part taxon-name-part-type="subgenus" reg="Eudicranota">Eudicranota</tp:taxon-name-part>) <tp:taxon-name-part taxon-name-part-type="species" reg="distincta">distincta</tp:taxon-name-part></tp:taxon-name> Podenas, sp. nov.</bold>
                    </td></tr><tr><td rowspan="1" colspan="1">–</td><td rowspan="1" colspan="1">Wing cell <italic>m<sub>1</sub></italic> large, longer than its stem (Fig. <xref ref-type="fig" rid="F8">25</xref>). Paramere of male genitalia terminates in narrow pale rod-shaped elongation, meso-dorsal lobe of gonocoxite large, conical, situated near middle (Fig. <xref ref-type="fig" rid="F8">27</xref>)</td><td rowspan="1" colspan="1"><bold><tp:taxon-name><tp:taxon-name-part taxon-name-part-type="genus" reg="Dicranota">Dicranota</tp:taxon-name-part> (<tp:taxon-name-part taxon-name-part-type="subgenus" reg="Eudicranota">Eudicranota</tp:taxon-name-part>) <tp:taxon-name-part taxon-name-part-type="species" reg="perdistincta">perdistincta</tp:taxon-name-part></tp:taxon-name> Alexander, 1940</bold> (part)</td></tr><tr><td rowspan="1" colspan="1">9</td><td rowspan="1" colspan="1">Wing with closed discal cell, cross-vein <italic>m-m</italic> indistinct, but present; radial sector distinctly branches into <italic>R<sub>2+3</sub></italic> and <italic>R<sub>4+5</sub></italic> (Fig. <xref ref-type="fig" rid="F10">34</xref>). Posterior margin of epandrium with large V-shaped incision (Fig. <xref ref-type="fig" rid="F10">36</xref>)</td><td rowspan="1" colspan="1">
                      <bold><tp:taxon-name><tp:taxon-name-part taxon-name-part-type="genus" reg="Dicranota">Dicranota</tp:taxon-name-part> (<tp:taxon-name-part taxon-name-part-type="subgenus" reg="Ludicia">Ludicia</tp:taxon-name-part>) <tp:taxon-name-part taxon-name-part-type="species" reg="emarginata">emarginata</tp:taxon-name-part></tp:taxon-name> (Alexander, 1945)</bold>
                    </td></tr><tr><td rowspan="1" colspan="1">–</td><td rowspan="1" colspan="1">Wing without discal cell, cross-vein <italic>m-m</italic> missing; radial sector branches into <italic>R<sub>2+3+4</sub></italic> and <italic>R<sub>5</sub></italic>, or <italic>R<sub>4</sub></italic> in direct alignment with <italic>Rs</italic> (Figs <xref ref-type="fig" rid="F11">39</xref>, <xref ref-type="fig" rid="F11">40</xref>, <xref ref-type="fig" rid="F12">45</xref>, <xref ref-type="fig" rid="F13">50</xref>, <xref ref-type="fig" rid="F14">54</xref>, <xref ref-type="fig" rid="F14">55</xref>, <xref ref-type="fig" rid="F15">59</xref>, <xref ref-type="fig" rid="F16">63</xref>, <xref ref-type="fig" rid="F17">66</xref>, <xref ref-type="fig" rid="F18">69</xref>, <xref ref-type="fig" rid="F19">72</xref>)</td><td rowspan="1" colspan="1">
                      <bold><tp:taxon-name><tp:taxon-name-part taxon-name-part-type="genus" reg="Dicranota">Dicranota</tp:taxon-name-part> (<tp:taxon-name-part taxon-name-part-type="subgenus" reg="Rhaphidolabis">Rhaphidolabis</tp:taxon-name-part>)</tp:taxon-name> 10</bold>
                    </td></tr><tr><td rowspan="1" colspan="1">10</td><td rowspan="1" colspan="1">Darker areas surround cross-veins and tips of longitudinal veins (Figs <xref ref-type="fig" rid="F11">39</xref>, <xref ref-type="fig" rid="F11">40</xref>)</td><td rowspan="1" colspan="1">
                      <bold><tp:taxon-name><tp:taxon-name-part taxon-name-part-type="genus" reg="Dicranota">Dicranota</tp:taxon-name-part> (<tp:taxon-name-part taxon-name-part-type="subgenus" reg="Rhaphidolabis">Rhaphidolabis</tp:taxon-name-part>) <tp:taxon-name-part taxon-name-part-type="species" reg="gibbera">gibbera</tp:taxon-name-part></tp:taxon-name> (Alexander, 1921)</bold>
                    </td></tr><tr><td rowspan="1" colspan="1">–</td><td rowspan="1" colspan="1">No darker areas around cross-veins and tips of longitudinal veins (Figs <xref ref-type="fig" rid="F12">45</xref>, <xref ref-type="fig" rid="F13">50</xref>, <xref ref-type="fig" rid="F14">54</xref>, <xref ref-type="fig" rid="F14">55</xref>, <xref ref-type="fig" rid="F15">59</xref>, <xref ref-type="fig" rid="F16">63</xref>, <xref ref-type="fig" rid="F17">66</xref>, <xref ref-type="fig" rid="F18">69</xref>, <xref ref-type="fig" rid="F19">72</xref>)</td><td rowspan="1" colspan="1">
                      <bold>11</bold>
                    </td></tr><tr><td rowspan="1" colspan="1">11</td><td rowspan="1" colspan="1">Wing stigma distinct, brown; dark area extends along cubital vein, indistinct darkening around cord and at distal wing margin. Gonocoxite terminates in large curved spine (Fig. <xref ref-type="fig" rid="F16">64</xref>)</td><td rowspan="1" colspan="1">
                      <bold><tp:taxon-name><tp:taxon-name-part taxon-name-part-type="genus" reg="Dicranota">Dicranota</tp:taxon-name-part> (<tp:taxon-name-part taxon-name-part-type="subgenus" reg="Rhaphidolabis">Rhaphidolabis</tp:taxon-name-part>) <tp:taxon-name-part taxon-name-part-type="species" reg="polymera">polymera</tp:taxon-name-part></tp:taxon-name> Alexander, 1933</bold>
                    </td></tr><tr><td rowspan="1" colspan="1">–</td><td rowspan="1" colspan="1">Wing stigma indistinct or missing, wing usually without any darker areas, sometimes indistinct darkening surrounds cubital vein. Apex of gonocoxite without lobes, or lobe simple, round-apexed (Figs <xref ref-type="fig" rid="F12">46</xref>, <xref ref-type="fig" rid="F13">51</xref>, <xref ref-type="fig" rid="F14">56</xref>, <xref ref-type="fig" rid="F15">60</xref>, <xref ref-type="fig" rid="F17">67</xref>, <xref ref-type="fig" rid="F18">70</xref>, <xref ref-type="fig" rid="F19">73</xref>, <xref ref-type="fig" rid="F19">74</xref>, <xref ref-type="fig" rid="F19">75</xref>)</td><td rowspan="1" colspan="1">
                      <bold>12</bold>
                    </td></tr><tr><td rowspan="1" colspan="1">12</td><td rowspan="1" colspan="1">Wing vein <italic>R<sub>2+3+4</sub></italic> (stem of cell <italic>r<sub>3</sub></italic>) long, approximately as long as cross-vein <italic>m-cu</italic></td><td rowspan="1" colspan="1">
                      <bold>13</bold>
                    </td></tr><tr><td rowspan="1" colspan="1">–</td><td rowspan="1" colspan="1">Wing vein <italic>R<sub>2+3+4</sub></italic> (stem of cell <italic>r<sub>3</sub></italic>) short, distinctly shorter than cross-vein <italic>m-cu</italic> or totally missing</td><td rowspan="1" colspan="1">
                      <bold>14</bold>
                    </td></tr><tr><td rowspan="1" colspan="1">13</td><td rowspan="1" colspan="1">Dark brown species. Posterior margin of epandrium with large median incision and large single rounded lateral lobe (Fig. <xref ref-type="fig" rid="F13">51</xref>)</td><td rowspan="1" colspan="1">
                      <bold><tp:taxon-name><tp:taxon-name-part taxon-name-part-type="genus" reg="Dicranota">Dicranota</tp:taxon-name-part> (<tp:taxon-name-part taxon-name-part-type="subgenus" reg="Rhaphidolabis">Rhaphidolabis</tp:taxon-name-part>) <tp:taxon-name-part taxon-name-part-type="species" reg="minuscula">minuscula</tp:taxon-name-part></tp:taxon-name> Alexander, 1938</bold>
                    </td></tr><tr><td rowspan="1" colspan="1">–</td><td rowspan="1" colspan="1">Pale yellow species. Posterior margin of epandrium with small median incision and two or three small tooth-shaped lateral lobes (Figs <xref ref-type="fig" rid="F19">73</xref>, <xref ref-type="fig" rid="F19">74</xref>)</td><td rowspan="1" colspan="1">
                      <bold><tp:taxon-name><tp:taxon-name-part taxon-name-part-type="genus" reg="Dicranota">Dicranota</tp:taxon-name-part> (<tp:taxon-name-part taxon-name-part-type="subgenus" reg="Rhaphidolabis">Rhaphidolabis</tp:taxon-name-part>) <tp:taxon-name-part taxon-name-part-type="species" reg="yeongokia">yeongokia</tp:taxon-name-part></tp:taxon-name> Podenas, sp. nov.</bold>
                    </td></tr><tr><td rowspan="1" colspan="1">14</td><td rowspan="1" colspan="1">Yellow species. Interbase with bifid apex (Fig. <xref ref-type="fig" rid="F12">46</xref>)</td><td rowspan="1" colspan="1">
                      <bold><tp:taxon-name><tp:taxon-name-part taxon-name-part-type="genus" reg="Dicranota">Dicranota</tp:taxon-name-part> (<tp:taxon-name-part taxon-name-part-type="subgenus" reg="Rhaphidolabis">Rhaphidolabis</tp:taxon-name-part>) <tp:taxon-name-part taxon-name-part-type="species" reg="luteola">luteola</tp:taxon-name-part></tp:taxon-name> Alexander, 1938</bold>
                    </td></tr><tr><td rowspan="1" colspan="1">–</td><td rowspan="1" colspan="1">Dark species (brown, dark brown or grey, or at least abdomen and head dark brown). Apex of interbase not bifid (Figs <xref ref-type="fig" rid="F14">56</xref>, <xref ref-type="fig" rid="F15">60</xref>, <xref ref-type="fig" rid="F18">70</xref>)</td><td rowspan="1" colspan="1">
                      <bold>15</bold>
                    </td></tr><tr><td rowspan="1" colspan="1">15</td><td rowspan="1" colspan="1">Pleuron obscure yellow</td><td rowspan="1" colspan="1">
                      <bold><tp:taxon-name><tp:taxon-name-part taxon-name-part-type="genus" reg="Dicranota">Dicranota</tp:taxon-name-part> (<tp:taxon-name-part taxon-name-part-type="subgenus" reg="Rhaphidolabis">Rhaphidolabis</tp:taxon-name-part>) <tp:taxon-name-part taxon-name-part-type="species" reg="neoconsors">neoconsors</tp:taxon-name-part></tp:taxon-name> Alexander, 1938</bold>
                    </td></tr><tr><td rowspan="1" colspan="1">–</td><td rowspan="1" colspan="1">Pleuron grey to dark brown</td><td rowspan="1" colspan="1">
                      <bold>16</bold>
                    </td></tr><tr><td rowspan="1" colspan="1">16</td><td rowspan="1" colspan="1">Legs obscure to brownish yellow. Posterior margin of epandrium with distinct median incision (Fig. <xref ref-type="fig" rid="F18">70</xref>)</td><td rowspan="1" colspan="1">
                      <bold><tp:taxon-name><tp:taxon-name-part taxon-name-part-type="genus" reg="Dicranota">Dicranota</tp:taxon-name-part> (<tp:taxon-name-part taxon-name-part-type="subgenus" reg="Rhaphidolabis">Rhaphidolabis</tp:taxon-name-part>) <tp:taxon-name-part taxon-name-part-type="species" reg="squarrosa">squarrosa</tp:taxon-name-part></tp:taxon-name> Savchenko, 1976</bold>
                    </td></tr><tr><td rowspan="1" colspan="1">–</td><td rowspan="1" colspan="1">Legs brown. Posterior margin of epandrium straight or with median lobe (Figs <xref ref-type="fig" rid="F15">60</xref>, <xref ref-type="fig" rid="F17">67</xref>)</td><td rowspan="1" colspan="1">
                      <bold>17</bold>
                    </td></tr><tr><td rowspan="1" colspan="1">17</td><td rowspan="1" colspan="1">Antenna 14-segmented. Wing with short vein <italic>R<sub>2+3+4</sub></italic> (Fig. <xref ref-type="fig" rid="F17">66</xref>). Posterior margin of epandrium nearly straight with small lateral lobe (Fig. <xref ref-type="fig" rid="F17">67</xref>)</td><td rowspan="1" colspan="1">
                      <bold><tp:taxon-name><tp:taxon-name-part taxon-name-part-type="genus" reg="Dicranota">Dicranota</tp:taxon-name-part> (<tp:taxon-name-part taxon-name-part-type="subgenus" reg="Rhaphidolabis">Rhaphidolabis</tp:taxon-name-part>) <tp:taxon-name-part taxon-name-part-type="species" reg="seoi">seoi</tp:taxon-name-part></tp:taxon-name> Podenas, sp. nov.</bold>
                    </td></tr><tr><td rowspan="1" colspan="1">–</td><td rowspan="1" colspan="1">Antenna 13-segmented. Vein <italic>R<sub>2+3+4</sub></italic> missing (Fig. <xref ref-type="fig" rid="F15">59</xref>). Posterior margin of epandrium with rectangular median lobe and long curved lateral lobe (Fig. <xref ref-type="fig" rid="F15">60</xref>)</td><td rowspan="1" colspan="1">
                      <bold><tp:taxon-name><tp:taxon-name-part taxon-name-part-type="genus" reg="Dicranota">Dicranota</tp:taxon-name-part> (<tp:taxon-name-part taxon-name-part-type="subgenus" reg="Rhaphidolabis">Rhaphidolabis</tp:taxon-name-part>) <tp:taxon-name-part taxon-name-part-type="species" reg="ompoana">ompoana</tp:taxon-name-part></tp:taxon-name> Alexander, 1945</bold>
                    </td></tr></tbody></table></table-wrap></sec><sec sec-type="﻿Descriptions" id="SECID0EXNAI"><title>﻿Descriptions</title></sec></tp:treatment-sec><tp:treatment-sec><!--Section generated to contain objects referenced in tp:taxon-treatment.--><fig id="F1" position="float" orientation="portrait"><object-id xmlns:xlink="http://www.w3.org/1999/xlink" content-type="doi" xlink:type="simple">10.3897/zookeys.1253.146576.figures1-2</object-id><object-id xmlns:xlink="http://www.w3.org/1999/xlink" content-type="arpha" xlink:type="simple">2C7F4DC9-BD0E-50B3-B6D8-C0AD76C6DF46</object-id><label>Figures 1, 2.</label><caption><p><tp:taxon-name><tp:taxon-name-part taxon-name-part-type="genus" reg="Dicranota">Dicranota</tp:taxon-name-part> (<tp:taxon-name-part taxon-name-part-type="subgenus" reg="Dicranota">Dicranota</tp:taxon-name-part>) <tp:taxon-name-part taxon-name-part-type="species" reg="coreana">coreana</tp:taxon-name-part></tp:taxon-name> Alexander, 1940, stat. nov. <bold>1</bold> female wing, holotype <bold>2</bold> variation of wing venation, female, right wing (left wing “typical”). Abbreviations: <italic>A<sub>1</sub></italic> – first branch of anal vein; an lb – anal lobe; aux vn – auxiliary vein (supernumerary cross-vein in cell <italic>r<sub>2</sub></italic>); <italic>bm</italic> – basal medial cell; <italic>C</italic> – costal vein; <italic>CuA</italic> – anterior branch of cubital vein; <italic>CuP</italic> – posterior branch of cubital vein; <italic>h</italic> – humeral vein; <italic>M</italic> – medial vein, or media; <italic>M<sub>1</sub></italic> – first branch of media; <italic>M<sub>2</sub></italic> – second branch of media; <italic>M<sub>3</sub></italic> – third branch of media; <italic>M<sub>4</sub></italic> – fourth branch of media; <italic>m-cu</italic> – medial-cubital cross-vein; <italic>R</italic> – radius, or radial vein; <italic>R<sub>1</sub></italic> – anterior branch of radius; <italic>R<sub>2</sub></italic> – second branch of radius; <italic>R<sub>2+3+4</sub></italic> – stem of radial branches <italic>R<sub>2</sub></italic>, <italic>R<sub>3</sub></italic> and <italic>R<sub>4</sub></italic>; <italic>R<sub>3</sub></italic> – lower branch of second branch of radius; <italic>R<sub>4</sub></italic> – upper branch of third branch of radius; <italic>R<sub>5</sub></italic> – lower branch of third branch of radius; <italic>r-m</italic> – radio-medial cross-vein; <italic>Rs</italic> – radial sector; <italic>Sc</italic> – subcostal vein; <italic>sc-r</italic> – subcostal-radial cross-vein.</p></caption><graphic xmlns:xlink="http://www.w3.org/1999/xlink" xlink:href="zookeys-1253-001_article-146576__-g001.jpg" position="float" orientation="portrait" xlink:type="simple" id="oo_1420414.jpg"><uri content-type="original_file" xlink:type="simple">https://binary.pensoft.net/fig/1420414</uri></graphic></fig><fig id="F4" position="float" orientation="portrait"><object-id xmlns:xlink="http://www.w3.org/1999/xlink" content-type="doi" xlink:type="simple">10.3897/zookeys.1253.146576.figures9-15</object-id><object-id xmlns:xlink="http://www.w3.org/1999/xlink" content-type="arpha" xlink:type="simple">027BA7BD-E23D-563B-8591-BA4372FBA5F9</object-id><label>Figures 9–15.</label><caption><p><tp:taxon-name><tp:taxon-name-part taxon-name-part-type="genus" reg="Dicranota">Dicranota</tp:taxon-name-part> (<tp:taxon-name-part taxon-name-part-type="subgenus" reg="Dicranota">Dicranota</tp:taxon-name-part>) <tp:taxon-name-part taxon-name-part-type="species" reg="guerini">guerini</tp:taxon-name-part></tp:taxon-name> Zetterstedt, 1838 <bold>9</bold> wing <bold>10</bold> wing, variation of venation <bold>11</bold> wing, variation of venation <bold>12</bold> male genitalia, dorsal view <bold>13</bold> male genitalia, lateral view <bold>14</bold> aedeagal complex, dorsal view <bold>15</bold> ovipositor, lateral view.</p></caption><graphic xmlns:xlink="http://www.w3.org/1999/xlink" xlink:href="zookeys-1253-001_article-146576__-g004.jpg" position="float" orientation="portrait" xlink:type="simple" id="oo_1420417.jpg"><uri content-type="original_file" xlink:type="simple">https://binary.pensoft.net/fig/1420417</uri></graphic></fig><fig id="F5" position="float" orientation="portrait"><object-id xmlns:xlink="http://www.w3.org/1999/xlink" content-type="doi" xlink:type="simple">10.3897/zookeys.1253.146576.figures16-18</object-id><object-id xmlns:xlink="http://www.w3.org/1999/xlink" content-type="arpha" xlink:type="simple">73E5D3F5-E209-5890-84BD-B50137CEDCFC</object-id><label>Figures 16–18.</label><caption><p><tp:taxon-name><tp:taxon-name-part taxon-name-part-type="genus" reg="Dicranota">Dicranota</tp:taxon-name-part> (<tp:taxon-name-part taxon-name-part-type="subgenus" reg="Dicranota">Dicranota</tp:taxon-name-part>) <tp:taxon-name-part taxon-name-part-type="species" reg="yezoensis">yezoensis</tp:taxon-name-part></tp:taxon-name> Alexander, 1924 <bold>16</bold> male wing, holotype <bold>17</bold> male genitalia, dorsal view, holotype <bold>18</bold> aedeagal complex, dorsal view.</p></caption><graphic xmlns:xlink="http://www.w3.org/1999/xlink" xlink:href="zookeys-1253-001_article-146576__-g005.jpg" position="float" orientation="portrait" xlink:type="simple" id="oo_1420418.jpg"><uri content-type="original_file" xlink:type="simple">https://binary.pensoft.net/fig/1420418</uri></graphic></fig><fig id="F6" position="float" orientation="portrait"><object-id xmlns:xlink="http://www.w3.org/1999/xlink" content-type="doi" xlink:type="simple">10.3897/zookeys.1253.146576.figures19-20</object-id><object-id xmlns:xlink="http://www.w3.org/1999/xlink" content-type="arpha" xlink:type="simple">DD8AA099-62D4-5AE2-A17B-0A0DEAF9D696</object-id><label>Figures 19, 20.</label><caption><p><tp:taxon-name><tp:taxon-name-part taxon-name-part-type="genus" reg="Dicranota">Dicranota</tp:taxon-name-part> (<tp:taxon-name-part taxon-name-part-type="subgenus" reg="Eudicranota">Eudicranota</tp:taxon-name-part>) <tp:taxon-name-part taxon-name-part-type="species" reg="distincta">distincta</tp:taxon-name-part></tp:taxon-name> Podenas, sp. nov. <bold>19</bold> male, holotype <bold>20</bold> female, paratype.</p></caption><graphic xmlns:xlink="http://www.w3.org/1999/xlink" xlink:href="zookeys-1253-001_article-146576__-g006.jpg" position="float" orientation="portrait" xlink:type="simple" id="oo_1420419.jpg"><uri content-type="original_file" xlink:type="simple">https://binary.pensoft.net/fig/1420419</uri></graphic></fig><fig id="F7" position="float" orientation="portrait"><object-id xmlns:xlink="http://www.w3.org/1999/xlink" content-type="doi" xlink:type="simple">10.3897/zookeys.1253.146576.figures21-24</object-id><object-id xmlns:xlink="http://www.w3.org/1999/xlink" content-type="arpha" xlink:type="simple">095411FD-C53F-5B36-BD02-8471D49D35D9</object-id><label>Figures 21–24.</label><caption><p><tp:taxon-name><tp:taxon-name-part taxon-name-part-type="genus" reg="Dicranota">Dicranota</tp:taxon-name-part> (<tp:taxon-name-part taxon-name-part-type="subgenus" reg="Eudicranota">Eudicranota</tp:taxon-name-part>) <tp:taxon-name-part taxon-name-part-type="species" reg="distincta">distincta</tp:taxon-name-part></tp:taxon-name> Podenas, sp. nov., paratypes <bold>21</bold> wing, male <bold>22</bold> wing, variation of venation, female <bold>23</bold> male genitalia, dorsal view <bold>24</bold> ovipositor, lateral view.</p></caption><graphic xmlns:xlink="http://www.w3.org/1999/xlink" xlink:href="zookeys-1253-001_article-146576__-g007.jpg" position="float" orientation="portrait" xlink:type="simple" id="oo_1420420.jpg"><uri content-type="original_file" xlink:type="simple">https://binary.pensoft.net/fig/1420420</uri></graphic></fig><fig id="F8" position="float" orientation="portrait"><object-id xmlns:xlink="http://www.w3.org/1999/xlink" content-type="doi" xlink:type="simple">10.3897/zookeys.1253.146576.figures25-28</object-id><object-id xmlns:xlink="http://www.w3.org/1999/xlink" content-type="arpha" xlink:type="simple">4F2FE891-F83B-5D26-8DD2-154A1E1890E3</object-id><label>Figures 25–28.</label><caption><p><tp:taxon-name><tp:taxon-name-part taxon-name-part-type="genus" reg="Dicranota">Dicranota</tp:taxon-name-part> (<tp:taxon-name-part taxon-name-part-type="subgenus" reg="Eudicranota">Eudicranota</tp:taxon-name-part>) <tp:taxon-name-part taxon-name-part-type="species" reg="perdistincta">perdistincta</tp:taxon-name-part></tp:taxon-name> Alexander, 1940 <bold>25</bold> wing, male <bold>26</bold> wing of brachypterous female <bold>27</bold> male genitalia, dorsal view <bold>28</bold> ovipositor, lateral view.</p></caption><graphic xmlns:xlink="http://www.w3.org/1999/xlink" xlink:href="zookeys-1253-001_article-146576__-g008.jpg" position="float" orientation="portrait" xlink:type="simple" id="oo_1420421.jpg"><uri content-type="original_file" xlink:type="simple">https://binary.pensoft.net/fig/1420421</uri></graphic></fig><fig id="F9" position="float" orientation="portrait"><object-id xmlns:xlink="http://www.w3.org/1999/xlink" content-type="doi" xlink:type="simple">10.3897/zookeys.1253.146576.figures29-33</object-id><object-id xmlns:xlink="http://www.w3.org/1999/xlink" content-type="arpha" xlink:type="simple">69775339-48E2-508E-9F4D-BBCFB7548CF8</object-id><label>Figures 29–33.</label><caption><p><tp:taxon-name><tp:taxon-name-part taxon-name-part-type="genus" reg="Dicranota">Dicranota</tp:taxon-name-part> (<tp:taxon-name-part taxon-name-part-type="subgenus" reg="Eudicranota">Eudicranota</tp:taxon-name-part>) <tp:taxon-name-part taxon-name-part-type="species" reg="sibirica">sibirica</tp:taxon-name-part> <tp:taxon-name-part taxon-name-part-type="subspecies" reg="sibirica">sibirica</tp:taxon-name-part></tp:taxon-name> (Alexander, 1925) <bold>29</bold> male wing, holotype <bold>30</bold> female wing <bold>31</bold> male genitalia, dorsal view, in glycerol <bold>32</bold> male genitalia, dorsal view, slide mounted <bold>33</bold> ovipositor, lateral view.</p></caption><graphic xmlns:xlink="http://www.w3.org/1999/xlink" xlink:href="zookeys-1253-001_article-146576__-g009.jpg" position="float" orientation="portrait" xlink:type="simple" id="oo_1420422.jpg"><uri content-type="original_file" xlink:type="simple">https://binary.pensoft.net/fig/1420422</uri></graphic></fig><fig id="F10" position="float" orientation="portrait"><object-id xmlns:xlink="http://www.w3.org/1999/xlink" content-type="doi" xlink:type="simple">10.3897/zookeys.1253.146576.figures34-37</object-id><object-id xmlns:xlink="http://www.w3.org/1999/xlink" content-type="arpha" xlink:type="simple">C5E1E10A-C332-53CC-9263-422220160A59</object-id><label>Figures 34–37.</label><caption><p><tp:taxon-name><tp:taxon-name-part taxon-name-part-type="genus" reg="Dicranota">Dicranota</tp:taxon-name-part> (<tp:taxon-name-part taxon-name-part-type="subgenus" reg="Ludicia">Ludicia</tp:taxon-name-part>) <tp:taxon-name-part taxon-name-part-type="species" reg="emarginata">emarginata</tp:taxon-name-part></tp:taxon-name> (Alexander, 1945) <bold>34</bold> wing, holotype <bold>35</bold> antennal flagellum, holotype <bold>36</bold> male genitalia, dorsal view <bold>37</bold> ovipositor, lateral view.</p></caption><graphic xmlns:xlink="http://www.w3.org/1999/xlink" xlink:href="zookeys-1253-001_article-146576__-g010.jpg" position="float" orientation="portrait" xlink:type="simple" id="oo_1420423.jpg"><uri content-type="original_file" xlink:type="simple">https://binary.pensoft.net/fig/1420423</uri></graphic></fig><fig id="F11" position="float" orientation="portrait"><object-id xmlns:xlink="http://www.w3.org/1999/xlink" content-type="doi" xlink:type="simple">10.3897/zookeys.1253.146576.figures38-43</object-id><object-id xmlns:xlink="http://www.w3.org/1999/xlink" content-type="arpha" xlink:type="simple">83935EA6-3A94-5EA7-AA4E-178AB101494E</object-id><label>Figures 38–43.</label><caption><p><tp:taxon-name><tp:taxon-name-part taxon-name-part-type="genus" reg="Dicranota">Dicranota</tp:taxon-name-part> (<tp:taxon-name-part taxon-name-part-type="subgenus" reg="Rhaphidolabis">Rhaphidolabis</tp:taxon-name-part>) <tp:taxon-name-part taxon-name-part-type="species" reg="gibbera">gibbera</tp:taxon-name-part></tp:taxon-name> (Alexander, 1921) <bold>38</bold> female antenna, allotype <bold>39</bold> male wing, paratype <bold>40</bold> female wing <bold>41</bold> male genitalia, dorsal view, paratype, slide mounted <bold>42</bold> male genitalia, dorsal view, glycerol <bold>43</bold> ovipositor, lateral view.</p></caption><graphic xmlns:xlink="http://www.w3.org/1999/xlink" xlink:href="zookeys-1253-001_article-146576__-g011.jpg" position="float" orientation="portrait" xlink:type="simple" id="oo_1420424.jpg"><uri content-type="original_file" xlink:type="simple">https://binary.pensoft.net/fig/1420424</uri></graphic></fig><fig id="F12" position="float" orientation="portrait"><object-id xmlns:xlink="http://www.w3.org/1999/xlink" content-type="doi" xlink:type="simple">10.3897/zookeys.1253.146576.figures44-48</object-id><object-id xmlns:xlink="http://www.w3.org/1999/xlink" content-type="arpha" xlink:type="simple">FB1BF8EB-F00D-576A-A899-19A13DE773AC</object-id><label>Figures 44–48.</label><caption><p><tp:taxon-name><tp:taxon-name-part taxon-name-part-type="genus" reg="Dicranota">Dicranota</tp:taxon-name-part> (<tp:taxon-name-part taxon-name-part-type="subgenus" reg="Rhaphidolabis">Rhaphidolabis</tp:taxon-name-part>) <tp:taxon-name-part taxon-name-part-type="species" reg="luteola">luteola</tp:taxon-name-part></tp:taxon-name> Alexander, 1938 <bold>44</bold> female antenna, holotype <bold>45</bold> male wing <bold>46</bold> male genitalia, dorsal view <bold>47</bold> epandrium, dorsal view <bold>48</bold> ovipositor, lateral view.</p></caption><graphic xmlns:xlink="http://www.w3.org/1999/xlink" xlink:href="zookeys-1253-001_article-146576__-g012.jpg" position="float" orientation="portrait" xlink:type="simple" id="oo_1420425.jpg"><uri content-type="original_file" xlink:type="simple">https://binary.pensoft.net/fig/1420425</uri></graphic></fig><fig id="F13" position="float" orientation="portrait"><object-id xmlns:xlink="http://www.w3.org/1999/xlink" content-type="doi" xlink:type="simple">10.3897/zookeys.1253.146576.figures49-52</object-id><object-id xmlns:xlink="http://www.w3.org/1999/xlink" content-type="arpha" xlink:type="simple">D0545E20-A7A8-5A46-AFC6-0EFB790F34C8</object-id><label>Figures 49–52.</label><caption><p><tp:taxon-name><tp:taxon-name-part taxon-name-part-type="genus" reg="Dicranota">Dicranota</tp:taxon-name-part> (<tp:taxon-name-part taxon-name-part-type="subgenus" reg="Rhaphidolabis">Rhaphidolabis</tp:taxon-name-part>) <tp:taxon-name-part taxon-name-part-type="species" reg="minuscula">minuscula</tp:taxon-name-part></tp:taxon-name> Alexander, 1938 <bold>49</bold> antennal flagellum, holotype <bold>50</bold> wing, holotype <bold>51</bold> male genitalia, dorsal view <bold>52</bold> ovipositor, lateral view.</p></caption><graphic xmlns:xlink="http://www.w3.org/1999/xlink" xlink:href="zookeys-1253-001_article-146576__-g013.jpg" position="float" orientation="portrait" xlink:type="simple" id="oo_1420426.jpg"><uri content-type="original_file" xlink:type="simple">https://binary.pensoft.net/fig/1420426</uri></graphic></fig><fig id="F14" position="float" orientation="portrait"><object-id xmlns:xlink="http://www.w3.org/1999/xlink" content-type="doi" xlink:type="simple">10.3897/zookeys.1253.146576.figures53-57</object-id><object-id xmlns:xlink="http://www.w3.org/1999/xlink" content-type="arpha" xlink:type="simple">EB2C19A1-A800-5298-A3C0-137F8D4A6CD6</object-id><label>Figures 53–57.</label><caption><p><tp:taxon-name><tp:taxon-name-part taxon-name-part-type="genus" reg="Dicranota">Dicranota</tp:taxon-name-part> (<tp:taxon-name-part taxon-name-part-type="subgenus" reg="Rhaphidolabis">Rhaphidolabis</tp:taxon-name-part>) <tp:taxon-name-part taxon-name-part-type="species" reg="neoconsors">neoconsors</tp:taxon-name-part></tp:taxon-name> Alexander, 1938 <bold>53</bold> antenna, holotype <bold>54</bold> wing, holotype <bold>55</bold> wing, variation of venation <bold>56</bold> male genitalia, dorsal view <bold>57</bold> ovipositor, lateral view.</p></caption><graphic xmlns:xlink="http://www.w3.org/1999/xlink" xlink:href="zookeys-1253-001_article-146576__-g014.jpg" position="float" orientation="portrait" xlink:type="simple" id="oo_1420427.jpg"><uri content-type="original_file" xlink:type="simple">https://binary.pensoft.net/fig/1420427</uri></graphic></fig><fig id="F15" position="float" orientation="portrait"><object-id xmlns:xlink="http://www.w3.org/1999/xlink" content-type="doi" xlink:type="simple">10.3897/zookeys.1253.146576.figures58-61</object-id><object-id xmlns:xlink="http://www.w3.org/1999/xlink" content-type="arpha" xlink:type="simple">CA6CA3EB-95D9-5F9D-9BC7-C36289715C6B</object-id><label>Figures 58–61.</label><caption><p><tp:taxon-name><tp:taxon-name-part taxon-name-part-type="genus" reg="Dicranota">Dicranota</tp:taxon-name-part> (<tp:taxon-name-part taxon-name-part-type="subgenus" reg="Rhaphidolabis">Rhaphidolabis</tp:taxon-name-part>) <tp:taxon-name-part taxon-name-part-type="species" reg="ompoana">ompoana</tp:taxon-name-part></tp:taxon-name> Alexander, 1945 <bold>58</bold> antenna, holotype <bold>59</bold> wing, holotype <bold>60</bold> male genitalia, dorsal view <bold>61</bold> ovipositor, lateral view.</p></caption><graphic xmlns:xlink="http://www.w3.org/1999/xlink" xlink:href="zookeys-1253-001_article-146576__-g015.jpg" position="float" orientation="portrait" xlink:type="simple" id="oo_1420428.jpg"><uri content-type="original_file" xlink:type="simple">https://binary.pensoft.net/fig/1420428</uri></graphic></fig><fig id="F16" position="float" orientation="portrait"><object-id xmlns:xlink="http://www.w3.org/1999/xlink" content-type="doi" xlink:type="simple">10.3897/zookeys.1253.146576.figures62-65</object-id><object-id xmlns:xlink="http://www.w3.org/1999/xlink" content-type="arpha" xlink:type="simple">63B927E2-4EF4-57B0-9363-6191726C94A0</object-id><label>Figures 62–65.</label><caption><p><tp:taxon-name><tp:taxon-name-part taxon-name-part-type="genus" reg="Dicranota">Dicranota</tp:taxon-name-part> (<tp:taxon-name-part taxon-name-part-type="subgenus" reg="Rhaphidolabis">Rhaphidolabis</tp:taxon-name-part>) <tp:taxon-name-part taxon-name-part-type="species" reg="polymera">polymera</tp:taxon-name-part></tp:taxon-name> Alexander, 1933 <bold>62</bold> antenna, holotype <bold>63</bold> wing <bold>64</bold> male genitalia, dorsal view <bold>65</bold> ovipositor, lateral view.</p></caption><graphic xmlns:xlink="http://www.w3.org/1999/xlink" xlink:href="zookeys-1253-001_article-146576__-g016.jpg" position="float" orientation="portrait" xlink:type="simple" id="oo_1420429.jpg"><uri content-type="original_file" xlink:type="simple">https://binary.pensoft.net/fig/1420429</uri></graphic></fig><fig id="F17" position="float" orientation="portrait"><object-id xmlns:xlink="http://www.w3.org/1999/xlink" content-type="doi" xlink:type="simple">10.3897/zookeys.1253.146576.figures66-68</object-id><object-id xmlns:xlink="http://www.w3.org/1999/xlink" content-type="arpha" xlink:type="simple">ADBAE8CC-1DBE-5044-9EC8-ED626A7D90CA</object-id><label>Figures 66–68.</label><caption><p><tp:taxon-name><tp:taxon-name-part taxon-name-part-type="genus" reg="Dicranota">Dicranota</tp:taxon-name-part> (<tp:taxon-name-part taxon-name-part-type="subgenus" reg="Rhaphidolabis">Rhaphidolabis</tp:taxon-name-part>) <tp:taxon-name-part taxon-name-part-type="species" reg="seoi">seoi</tp:taxon-name-part></tp:taxon-name> Podenas, sp. nov., paratypes <bold>66</bold> wing <bold>67</bold> male genitalia, dorsal view <bold>68</bold> ovipositor, lateral view.</p></caption><graphic xmlns:xlink="http://www.w3.org/1999/xlink" xlink:href="zookeys-1253-001_article-146576__-g017.jpg" position="float" orientation="portrait" xlink:type="simple" id="oo_1420430.jpg"><uri content-type="original_file" xlink:type="simple">https://binary.pensoft.net/fig/1420430</uri></graphic></fig><fig id="F18" position="float" orientation="portrait"><object-id xmlns:xlink="http://www.w3.org/1999/xlink" content-type="doi" xlink:type="simple">10.3897/zookeys.1253.146576.figures69-71</object-id><object-id xmlns:xlink="http://www.w3.org/1999/xlink" content-type="arpha" xlink:type="simple">E11D3D82-C028-54D1-ACA6-EF01971BC9AD</object-id><label>Figures 69–71.</label><caption><p><tp:taxon-name><tp:taxon-name-part taxon-name-part-type="genus" reg="Dicranota">Dicranota</tp:taxon-name-part> (<tp:taxon-name-part taxon-name-part-type="subgenus" reg="Rhaphidolabis">Rhaphidolabis</tp:taxon-name-part>) <tp:taxon-name-part taxon-name-part-type="species" reg="squarrosa">squarrosa</tp:taxon-name-part></tp:taxon-name> Savchenko, 1976 <bold>69</bold> wing <bold>70</bold> male genitalia, dorsal view <bold>71</bold> ovipositor, lateral view.</p></caption><graphic xmlns:xlink="http://www.w3.org/1999/xlink" xlink:href="zookeys-1253-001_article-146576__-g018.jpg" position="float" orientation="portrait" xlink:type="simple" id="oo_1420431.jpg"><uri content-type="original_file" xlink:type="simple">https://binary.pensoft.net/fig/1420431</uri></graphic></fig><fig id="F19" position="float" orientation="portrait"><object-id xmlns:xlink="http://www.w3.org/1999/xlink" content-type="doi" xlink:type="simple">10.3897/zookeys.1253.146576.figures72-76</object-id><object-id xmlns:xlink="http://www.w3.org/1999/xlink" content-type="arpha" xlink:type="simple">DA06E273-4F08-56E1-B31A-F14293871D5D</object-id><label>Figures 72–76.</label><caption><p><tp:taxon-name><tp:taxon-name-part taxon-name-part-type="genus" reg="Dicranota">Dicranota</tp:taxon-name-part> (<tp:taxon-name-part taxon-name-part-type="subgenus" reg="Rhaphidolabis">Rhaphidolabis</tp:taxon-name-part>) <tp:taxon-name-part taxon-name-part-type="species" reg="yeongokia">yeongokia</tp:taxon-name-part></tp:taxon-name> Podenas, sp. nov., paratypes <bold>72</bold> wing <bold>73</bold> male genitalia, dorsal view <bold>74</bold> male genitalia, dorso-lateral view <bold>75</bold> male genitalia, lateral view <bold>76</bold> ovipositor, lateral view.</p></caption><graphic xmlns:xlink="http://www.w3.org/1999/xlink" xlink:href="zookeys-1253-001_article-146576__-g019.jpg" position="float" orientation="portrait" xlink:type="simple" id="oo_1420432.jpg"><uri content-type="original_file" xlink:type="simple">https://binary.pensoft.net/fig/1420432</uri></graphic></fig><fig id="F2" position="float" orientation="portrait"><object-id xmlns:xlink="http://www.w3.org/1999/xlink" content-type="doi" xlink:type="simple">10.3897/zookeys.1253.146576.figures3-6</object-id><object-id xmlns:xlink="http://www.w3.org/1999/xlink" content-type="arpha" xlink:type="simple">10940D93-18E7-50B8-AFE5-C40883DB3666</object-id><label>Figures 3–6.</label><caption><p><tp:taxon-name><tp:taxon-name-part taxon-name-part-type="genus" reg="Dicranota">Dicranota</tp:taxon-name-part> (<tp:taxon-name-part taxon-name-part-type="subgenus" reg="Dicranota">Dicranota</tp:taxon-name-part>) <tp:taxon-name-part taxon-name-part-type="species" reg="coreana">coreana</tp:taxon-name-part></tp:taxon-name> Alexander, 1940, stat. nov. <bold>3</bold> male genitalia, dorsal view <bold>4</bold> male genitalia, lateral view <bold>5</bold> aedeagal complex, dorsal view <bold>6</bold> ovipositor, lateral view. Abbreviations: aed – aedeagus; cerc – cercus; d ap – dorsal apodeme; ep – epandrium; gonx – gonocoxite; hyp vlv – hypogynial valve; i gonst – inner gonostylus; interb – interbase; pod lb – postero-dorsal lobe of gonocoxite; o gonst – outer gonostylus; spmth – spermatheca; st – sternite; tg – tergite; v ap – ventral apodeme.</p></caption><graphic xmlns:xlink="http://www.w3.org/1999/xlink" xlink:href="zookeys-1253-001_article-146576__-g002.jpg" position="float" orientation="portrait" xlink:type="simple" id="oo_1420415.jpg"><uri content-type="original_file" xlink:type="simple">https://binary.pensoft.net/fig/1420415</uri></graphic></fig><fig id="F3" position="float" orientation="portrait"><object-id xmlns:xlink="http://www.w3.org/1999/xlink" content-type="doi" xlink:type="simple">10.3897/zookeys.1253.146576.figures7-8</object-id><object-id xmlns:xlink="http://www.w3.org/1999/xlink" content-type="arpha" xlink:type="simple">51F02666-9F64-5845-8CDC-FE67E9F1FBC1</object-id><label>Figures 7, 8.</label><caption><p>Male genitalia of <tp:taxon-name><tp:taxon-name-part taxon-name-part-type="genus" reg="Dicranota">Dicranota</tp:taxon-name-part> (<tp:taxon-name-part taxon-name-part-type="subgenus" reg="Dicranota">Dicranota</tp:taxon-name-part>) <tp:taxon-name-part taxon-name-part-type="species" reg="crassicauda">crassicauda</tp:taxon-name-part></tp:taxon-name> Tjeder, 1972 <bold>7</bold> dorsal view <bold>8</bold> ventral view.</p></caption><graphic xmlns:xlink="http://www.w3.org/1999/xlink" xlink:href="zookeys-1253-001_article-146576__-g003.jpg" position="float" orientation="portrait" xlink:type="simple" id="oo_1420416.jpg"><uri content-type="original_file" xlink:type="simple">https://binary.pensoft.net/fig/1420416</uri></graphic></fig></tp:treatment-sec><ref-list><ref id="B22"><mixed-citation xmlns:xlink="http://www.w3.org/1999/xlink" xlink:type="simple"><person-group><name name-style="western"><surname>Edwards</surname><given-names>FW</given-names></name></person-group> (<year>1938</year>) <article-title>British short-palped craneflies. Taxonomy of adults.</article-title><source>Transactions of the Society for British Entomology</source><volume>5</volume>: <fpage>1</fpage>–<lpage>168</lpage>.</mixed-citation></ref><ref id="B26"><mixed-citation xmlns:xlink="http://www.w3.org/1999/xlink" xlink:type="simple"><person-group><name name-style="western"><surname>Ishida</surname><given-names>H</given-names></name></person-group> (<year>1958</year>) <article-title>The catalogue of the Japanese <tp:taxon-name><tp:taxon-name-part taxon-name-part-type="family">Tipulidae</tp:taxon-name-part></tp:taxon-name>, with the keys to the genera and subgenera (<tp:taxon-name><tp:taxon-name-part taxon-name-part-type="order">Diptera</tp:taxon-name-part></tp:taxon-name>). IV. <tp:taxon-name><tp:taxon-name-part taxon-name-part-type="subfamily">Limoniinae</tp:taxon-name-part></tp:taxon-name>, Tribe <tp:taxon-name><tp:taxon-name-part taxon-name-part-type="tribe">Pediciini</tp:taxon-name-part></tp:taxon-name>.</article-title><source>Science Report of the Hyogo University of Agriculture, Serie Natural Sciences</source><volume>3</volume>(<issue>2</issue>): <fpage>37</fpage>–<lpage>42</lpage>.</mixed-citation></ref><ref id="B44"><mixed-citation xmlns:xlink="http://www.w3.org/1999/xlink" xlink:type="simple"><person-group><name name-style="western"><surname>Savchenko</surname><given-names>EN</given-names></name><name name-style="western"><surname>Krivolutskaya</surname><given-names>GO</given-names></name></person-group> (<year>1976</year>) <source><tp:taxon-name><tp:taxon-name-part taxon-name-part-type="family">Limoniidae</tp:taxon-name-part></tp:taxon-name> of the south Kuril Islands and south Sakhalin. Akademiya Nauk Ukrainskoy SSR, I. I.</source><publisher-name>Schmalhausen Institute of Zoology of Academy of Sciences of Ukraine</publisher-name>, <publisher-loc>Naukova Dumka, Kiev</publisher-loc>, <size units="page">160 pp</size>. [in Russian]</mixed-citation></ref><ref id="B41"><mixed-citation xmlns:xlink="http://www.w3.org/1999/xlink" xlink:type="simple"><person-group><name name-style="western"><surname>Savchenko</surname><given-names>EN</given-names></name></person-group> (<year>1983</year>) <source><tp:taxon-name><tp:taxon-name-part taxon-name-part-type="family">Limoniidae</tp:taxon-name-part></tp:taxon-name> of South Primorye. Akademiya Nauk Ukrainskoy SSR, I. I.</source><publisher-name>Schmalhausen Institute of Zoology of Academy of Sciences of Ukraine</publisher-name>, <publisher-loc>Naukova Dumka, Kiev</publisher-loc>, <size units="page">156 pp</size>. [in Russian]</mixed-citation></ref><ref id="B42"><mixed-citation xmlns:xlink="http://www.w3.org/1999/xlink" xlink:type="simple"><person-group><name name-style="western"><surname>Savchenko</surname><given-names>EN</given-names></name></person-group> (<year>1986</year>) Short-palped crane flies. (General description, subfamilies <tp:taxon-name><tp:taxon-name-part taxon-name-part-type="subfamily">Pediciinae</tp:taxon-name-part></tp:taxon-name> and <tp:taxon-name><tp:taxon-name-part taxon-name-part-type="subfamily">Hexatominae</tp:taxon-name-part></tp:taxon-name>). Fauna Ukrainy. Akademiya Nauk Ukrainskoy SSR, I. I. Schmalhausen Institute of Zoology of Academy of Sciences of Ukraine, Naukova Dumka, Kiev 14(2): 380 pp. [in Russian]</mixed-citation></ref><ref id="B43"><mixed-citation xmlns:xlink="http://www.w3.org/1999/xlink" xlink:type="simple"><person-group><name name-style="western"><surname>Savchenko</surname><given-names>EN</given-names></name></person-group> (<year>1989</year>) <source><tp:taxon-name><tp:taxon-name-part taxon-name-part-type="family">Limoniidae</tp:taxon-name-part></tp:taxon-name> fauna of the USSR. Determination tables of superspecies taxa with catalogue survey of species. Akadimiya Nauk Ukrainian SSR, I. I.</source><publisher-name>Schmalhausen Institute of Zoology of Academy of Sciences of Ukraine</publisher-name>, <publisher-loc>Naukova Dumka, Kiev</publisher-loc>, <size units="page">377 pp</size>. [in Russian]</mixed-citation></ref><ref id="B35"><mixed-citation xmlns:xlink="http://www.w3.org/1999/xlink" xlink:type="simple"><person-group><name name-style="western"><surname>Oosterbroek</surname><given-names>P</given-names></name></person-group> (<year>2025</year>) Catalogue of the Craneflies of the World (CCW). <ext-link xlink:href="https://ccw.naturalis.nl/index.php" ext-link-type="uri" xlink:type="simple">https://ccw.naturalis.nl/index.php</ext-link> [Last update: 13 November 2024]</mixed-citation></ref><ref id="B23"><mixed-citation xmlns:xlink="http://www.w3.org/1999/xlink" xlink:type="simple"><person-group><name name-style="western"><surname>Evenhuis</surname><given-names>NL</given-names></name></person-group> (<year>1994</year>) Catalogue of the fossil flies of the World (<tp:taxon-name><tp:taxon-name-part taxon-name-part-type="class">Insecta</tp:taxon-name-part></tp:taxon-name>, <tp:taxon-name><tp:taxon-name-part taxon-name-part-type="order">Diptera</tp:taxon-name-part></tp:taxon-name>). Backhuys, Leiden, i–viii, 1–600.</mixed-citation></ref></ref-list></tp:taxon-treatment>
