# Supplementary material for: ﻿Dicranota Zetterstedt, 1838 crane flies (Diptera, Pediciidae) of Korea
Source: Zookeys. 2025 Sep 23;1253:1–72. doi: 10.3897/zookeys.1253.146576 (PMC12485485; doi:10.3897/zookeys.1253.146576)
Supplement: XML Treatment for Dicranota (Dicranota) [file zookeys.1253.146576-treatment2.xml]

<!DOCTYPE tp:taxon-treatment
  PUBLIC "-//TaxonX//DTD Taxonomic Treatment Publishing DTD v0 20100105//EN" "tax-treatment-NSO.dtd">
<tp:taxon-treatment xmlns:tp="http://www.plazi.org/taxpub"><tp:treatment-meta><kwd-group><label>Taxon classification</label><kwd>
              <named-content content-type="kingdom">Animalia</named-content>
            </kwd><kwd>
              <named-content content-type="order">Diptera</named-content>
            </kwd><kwd>
              <named-content content-type="family">Pediciidae</named-content>
            </kwd></kwd-group><mixed-citation publication-type="journal"><person-group><name><surname>Podenas</surname><given-names>Sigitas</given-names></name><name><surname>Yum</surname><given-names>Jin Whoa</given-names></name><name><surname>Ahn</surname><given-names>Neung-Ho</given-names></name><name><surname>Kim</surname><given-names>Soen Yi</given-names></name><name><surname>Kim</surname><given-names>Jisoo</given-names></name><name><surname>Podeniene</surname><given-names>Virginija</given-names></name></person-group><article-title>﻿<italic><tp:taxon-name><tp:taxon-name-part taxon-name-part-type="genus" reg="Dicranota">Dicranota</tp:taxon-name-part></tp:taxon-name></italic> Zetterstedt, 1838 crane flies (<tp:taxon-name><tp:taxon-name-part taxon-name-part-type="order">Diptera</tp:taxon-name-part></tp:taxon-name>, <tp:taxon-name><tp:taxon-name-part taxon-name-part-type="family">Pediciidae</tp:taxon-name-part></tp:taxon-name>) of Korea</article-title><source>Zookeys</source><day>23</day><month>09</month><year>2025</year><volume>1253</volume><fpage>1</fpage><lpage>72</lpage><pub-id pub-id-type="doi">10.3897/zookeys.1253.146576</pub-id></mixed-citation></tp:treatment-meta><tp:nomenclature><label>﻿</label><tp:taxon-name><object-id xmlns:xlink="http://www.w3.org/1999/xlink" content-type="arpha" xlink:type="simple">89F480D0-8834-5A6A-AE35-97C9ABF11941</object-id>
            <tp:taxon-name-part taxon-name-part-type="genus" reg="Dicranota">Dicranota</tp:taxon-name-part> (<tp:taxon-name-part taxon-name-part-type="subgenus" reg="Dicranota">Dicranota</tp:taxon-name-part>)</tp:taxon-name><tp:taxon-authority>Zetterstedt, 1838</tp:taxon-authority><tp:nomenclature-citation-list><tp:nomenclature-citation><tp:taxon-name>
                <tp:taxon-name-part taxon-name-part-type="genus" reg="Dicranota">Dicranota</tp:taxon-name-part> (<tp:taxon-name-part taxon-name-part-type="subgenus" reg="Dicranota">Dicranota</tp:taxon-name-part>)</tp:taxon-name><comment>: <xref ref-type="bibr" rid="B22">Edwards 1938</xref>: 51, 59; <xref ref-type="bibr" rid="B14">Alexander 1950</xref>: 18; <xref ref-type="bibr" rid="B26">Ishida 1958</xref>: 40; <xref ref-type="bibr" rid="B47">Tjeder 1959</xref>: 5; <xref ref-type="bibr" rid="B16">Brindle 1963</xref>: 235; <xref ref-type="bibr" rid="B33">Mendl 1972</xref>: 150; <xref ref-type="bibr" rid="B44">Savchenko and Krivolutskaya 1976</xref>: 45; <xref ref-type="bibr" rid="B41">Savchenko 1983</xref>: 39; <xref ref-type="bibr" rid="B42">Savchenko 1986</xref>: 188; <xref ref-type="bibr" rid="B43">Savchenko 1989</xref>: 17.</comment></tp:nomenclature-citation></tp:nomenclature-citation-list></tp:nomenclature><tp:treatment-sec sec-type="type species" id="SECID0EWQAI"><title>Type species.</title><p><italic><tp:taxon-name><tp:taxon-name-part taxon-name-part-type="genus" reg="Dicranota">Dicranota</tp:taxon-name-part> <tp:taxon-name-part taxon-name-part-type="species" reg="guerini">guerini</tp:taxon-name-part></tp:taxon-name></italic> Zetterstedt, 1838 (by monotypy) (Western and Eastern Palaearctic).</p></tp:treatment-sec><tp:treatment-sec sec-type="description" id="SECID0EHRAI"><title>Description.</title><p>Medium-sized to largest <italic><tp:taxon-name><tp:taxon-name-part taxon-name-part-type="genus" reg="Dicranota">Dicranota</tp:taxon-name-part></tp:taxon-name></italic> crane flies with body length 6.3–9.0 mm and wing length 7.0–11.5 mm. Body colouration varies from brownish yellow to dark brown or dark grey.</p><p><bold><italic>Head</italic>.</bold> Antenna 12- or 13-segmented, longer than in most <italic><tp:taxon-name><tp:taxon-name-part taxon-name-part-type="genus" reg="Dicranota">Dicranota</tp:taxon-name-part></tp:taxon-name></italic>, reaching at least to approximately middle of presutural scutum, sometimes well beyond base of abdomen, if bent backwards. Male antenna often comparatively longer than that of female. Flagellomeres elongate, verticils short, not exceeding length of respective segments. Apical antennomere usually small, shorter than preceding segment.</p><p><bold><italic>Thorax</italic>.</bold> Presutural scutum with three or four dark longitudinal stripes, medial stripe could have paler narrow line along middle. Wing with comparatively short radial sector, it is only ~ 2.3 × as long as vein <italic>m-cu</italic>. Cell <italic>r<sub>2</sub></italic> with supernumerary cross-vein. Discal cell usually open due to atrophy of <italic>m-m</italic>, sometimes closed. Cell <italic>m<sub>1</sub></italic> short to very short, distinctly shorter than its stem, sometimes missing.</p><p><bold><italic>Abdomen</italic>.</bold> Epandrium of male terminalia comparatively simple, posterior margin nearly straight or concave, without additional lobes at the middle, lateral lobe, if present, small and simple. Gonocoxite with blunt, densely setose dorso-apical lobe. Interbase elongate, species specific, often used for species delimitation. Two pairs of gonostyli. Outer gonostylus elongate, fleshy and setose, inner gonostylus pale, elongate, usually covered with small spines and often bearing subbasal lobe. Ovipositor with long cercus and hypogynial valve, tip of cercus raised upwards, dorsal margin of hypogynial valve setose at base, setae comparatively short.</p></tp:treatment-sec><tp:treatment-sec sec-type="remarks" id="SECID0E3SAI"><title>Remarks.</title><p>The subgenus <tp:taxon-name><tp:taxon-name-part taxon-name-part-type="genus" reg="Dicranota"/><tp:taxon-name-part taxon-name-part-type="subgenus" reg="Dicranota">Dicranota</tp:taxon-name-part></tp:taxon-name> s. str. includes 38 species (subspecies of <italic><tp:taxon-name><tp:taxon-name-part taxon-name-part-type="genus" reg="Dicranota">D.</tp:taxon-name-part> <tp:taxon-name-part taxon-name-part-type="species" reg="yezoensis">yezoensis</tp:taxon-name-part></tp:taxon-name></italic> are treated as separate species here) distributed in the Holarctic and Oriental regions (<xref ref-type="bibr" rid="B35">Oosterbroek 2025</xref>). Richest in species are the East Palaearctic and Nearctic faunas, each with 14 species, the Oriental Region has eight, and the West Palaearctic four species. Three species are known from both, West and East Palaearctic.</p></tp:treatment-sec><ref-list><ref id="B22"><mixed-citation xmlns:xlink="http://www.w3.org/1999/xlink" xlink:type="simple"><person-group><name name-style="western"><surname>Edwards</surname><given-names>FW</given-names></name></person-group> (<year>1938</year>) <article-title>British short-palped craneflies. Taxonomy of adults.</article-title><source>Transactions of the Society for British Entomology</source><volume>5</volume>: <fpage>1</fpage>–<lpage>168</lpage>.</mixed-citation></ref><ref id="B14"><mixed-citation xmlns:xlink="http://www.w3.org/1999/xlink" xlink:type="simple"><person-group><name name-style="western"><surname>Alexander</surname><given-names>CP</given-names></name></person-group> (<year>1950</year>) Entomological results from the Swedish expedition 1934 to Burma and British India. <tp:taxon-name><tp:taxon-name-part taxon-name-part-type="order">Diptera</tp:taxon-name-part></tp:taxon-name>: <tp:taxon-name><tp:taxon-name-part taxon-name-part-type="family">Tipulidae</tp:taxon-name-part></tp:taxon-name>-<tp:taxon-name><tp:taxon-name-part taxon-name-part-type="tribe">Pediciini</tp:taxon-name-part></tp:taxon-name>. Collected by Rene Malaise. Arkiv for Zoologi 42A(2): 1–21.</mixed-citation></ref><ref id="B26"><mixed-citation xmlns:xlink="http://www.w3.org/1999/xlink" xlink:type="simple"><person-group><name name-style="western"><surname>Ishida</surname><given-names>H</given-names></name></person-group> (<year>1958</year>) <article-title>The catalogue of the Japanese <tp:taxon-name><tp:taxon-name-part taxon-name-part-type="family">Tipulidae</tp:taxon-name-part></tp:taxon-name>, with the keys to the genera and subgenera (<tp:taxon-name><tp:taxon-name-part taxon-name-part-type="order">Diptera</tp:taxon-name-part></tp:taxon-name>). IV. <tp:taxon-name><tp:taxon-name-part taxon-name-part-type="subfamily">Limoniinae</tp:taxon-name-part></tp:taxon-name>, Tribe <tp:taxon-name><tp:taxon-name-part taxon-name-part-type="tribe">Pediciini</tp:taxon-name-part></tp:taxon-name>.</article-title><source>Science Report of the Hyogo University of Agriculture, Serie Natural Sciences</source><volume>3</volume>(<issue>2</issue>): <fpage>37</fpage>–<lpage>42</lpage>.</mixed-citation></ref><ref id="B47"><mixed-citation xmlns:xlink="http://www.w3.org/1999/xlink" xlink:type="simple"><person-group><name name-style="western"><surname>Tjeder</surname><given-names>B</given-names></name></person-group> (<year>1959</year>) <article-title>A synopsis of the Swedish <tp:taxon-name><tp:taxon-name-part taxon-name-part-type="family">Tipulidae</tp:taxon-name-part></tp:taxon-name>, 2. Subfam. <tp:taxon-name><tp:taxon-name-part taxon-name-part-type="subfamily">Limoniinae</tp:taxon-name-part></tp:taxon-name>: tribe <tp:taxon-name><tp:taxon-name-part taxon-name-part-type="tribe">Pediciini</tp:taxon-name-part></tp:taxon-name>.</article-title><source>Opuscula Entomologica</source><volume>24</volume>: <fpage>1</fpage>–<lpage>9</lpage>.</mixed-citation></ref><ref id="B16"><mixed-citation xmlns:xlink="http://www.w3.org/1999/xlink" xlink:type="simple"><person-group><name name-style="western"><surname>Brindle</surname><given-names>A.</given-names></name></person-group> (<year>1963</year>) <article-title>The natural groups of the British <tp:taxon-name><tp:taxon-name-part taxon-name-part-type="tribe">Pediciini</tp:taxon-name-part></tp:taxon-name> (Dipt., <tp:taxon-name><tp:taxon-name-part taxon-name-part-type="family">Tipulidae</tp:taxon-name-part></tp:taxon-name>).</article-title><source>Entomologists Monthly Magazine</source><volume>98</volume>: <fpage>234</fpage>–<lpage>237</lpage>.</mixed-citation></ref><ref id="B33"><mixed-citation xmlns:xlink="http://www.w3.org/1999/xlink" xlink:type="simple"><person-group><name name-style="western"><surname>Mendl</surname><given-names>H</given-names></name></person-group> (<year>1972</year>) <article-title><italic><tp:taxon-name><tp:taxon-name-part taxon-name-part-type="genus">Plectromyia</tp:taxon-name-part></tp:taxon-name></italic> Osten-Sacken – ein fur die Palaearktis neues Subgenus der Limoniinen-Gattung <italic><tp:taxon-name><tp:taxon-name-part taxon-name-part-type="genus">Dicranota</tp:taxon-name-part></tp:taxon-name></italic> (s. lat.) Zetterstedt (<tp:taxon-name><tp:taxon-name-part taxon-name-part-type="order">Diptera</tp:taxon-name-part></tp:taxon-name>: <tp:taxon-name><tp:taxon-name-part taxon-name-part-type="family">Tipulidae</tp:taxon-name-part></tp:taxon-name>). Ein Beitrag zur Kenntnis der Limoniinen-Fauna Italiens.</article-title><source>Fragmenta Entomologica, Roma</source><volume>8</volume>: <fpage>149</fpage>–<lpage>156</lpage>.</mixed-citation></ref><ref id="B44"><mixed-citation xmlns:xlink="http://www.w3.org/1999/xlink" xlink:type="simple"><person-group><name name-style="western"><surname>Savchenko</surname><given-names>EN</given-names></name><name name-style="western"><surname>Krivolutskaya</surname><given-names>GO</given-names></name></person-group> (<year>1976</year>) <source><tp:taxon-name><tp:taxon-name-part taxon-name-part-type="family">Limoniidae</tp:taxon-name-part></tp:taxon-name> of the south Kuril Islands and south Sakhalin. Akademiya Nauk Ukrainskoy SSR, I. I.</source><publisher-name>Schmalhausen Institute of Zoology of Academy of Sciences of Ukraine</publisher-name>, <publisher-loc>Naukova Dumka, Kiev</publisher-loc>, <size units="page">160 pp</size>. [in Russian]</mixed-citation></ref><ref id="B41"><mixed-citation xmlns:xlink="http://www.w3.org/1999/xlink" xlink:type="simple"><person-group><name name-style="western"><surname>Savchenko</surname><given-names>EN</given-names></name></person-group> (<year>1983</year>) <source><tp:taxon-name><tp:taxon-name-part taxon-name-part-type="family">Limoniidae</tp:taxon-name-part></tp:taxon-name> of South Primorye. Akademiya Nauk Ukrainskoy SSR, I. I.</source><publisher-name>Schmalhausen Institute of Zoology of Academy of Sciences of Ukraine</publisher-name>, <publisher-loc>Naukova Dumka, Kiev</publisher-loc>, <size units="page">156 pp</size>. [in Russian]</mixed-citation></ref><ref id="B42"><mixed-citation xmlns:xlink="http://www.w3.org/1999/xlink" xlink:type="simple"><person-group><name name-style="western"><surname>Savchenko</surname><given-names>EN</given-names></name></person-group> (<year>1986</year>) Short-palped crane flies. (General description, subfamilies <tp:taxon-name><tp:taxon-name-part taxon-name-part-type="subfamily">Pediciinae</tp:taxon-name-part></tp:taxon-name> and <tp:taxon-name><tp:taxon-name-part taxon-name-part-type="subfamily">Hexatominae</tp:taxon-name-part></tp:taxon-name>). Fauna Ukrainy. Akademiya Nauk Ukrainskoy SSR, I. I. Schmalhausen Institute of Zoology of Academy of Sciences of Ukraine, Naukova Dumka, Kiev 14(2): 380 pp. [in Russian]</mixed-citation></ref><ref id="B43"><mixed-citation xmlns:xlink="http://www.w3.org/1999/xlink" xlink:type="simple"><person-group><name name-style="western"><surname>Savchenko</surname><given-names>EN</given-names></name></person-group> (<year>1989</year>) <source><tp:taxon-name><tp:taxon-name-part taxon-name-part-type="family">Limoniidae</tp:taxon-name-part></tp:taxon-name> fauna of the USSR. Determination tables of superspecies taxa with catalogue survey of species. Akadimiya Nauk Ukrainian SSR, I. I.</source><publisher-name>Schmalhausen Institute of Zoology of Academy of Sciences of Ukraine</publisher-name>, <publisher-loc>Naukova Dumka, Kiev</publisher-loc>, <size units="page">377 pp</size>. [in Russian]</mixed-citation></ref><ref id="B35"><mixed-citation xmlns:xlink="http://www.w3.org/1999/xlink" xlink:type="simple"><person-group><name name-style="western"><surname>Oosterbroek</surname><given-names>P</given-names></name></person-group> (<year>2025</year>) Catalogue of the Craneflies of the World (CCW). <ext-link xlink:href="https://ccw.naturalis.nl/index.php" ext-link-type="uri" xlink:type="simple">https://ccw.naturalis.nl/index.php</ext-link> [Last update: 13 November 2024]</mixed-citation></ref></ref-list></tp:taxon-treatment>
