# Supplementary material for: ﻿Dicranota Zetterstedt, 1838 crane flies (Diptera, Pediciidae) of Korea
Source: Zookeys. 2025 Sep 23;1253:1–72. doi: 10.3897/zookeys.1253.146576 (PMC12485485; doi:10.3897/zookeys.1253.146576)
Supplement: XML Treatment for Dicranota (Dicranota) coreana [file zookeys.1253.146576-treatment3.xml]

<!DOCTYPE tp:taxon-treatment
  PUBLIC "-//TaxonX//DTD Taxonomic Treatment Publishing DTD v0 20100105//EN" "tax-treatment-NSO.dtd">
<tp:taxon-treatment xmlns:tp="http://www.plazi.org/taxpub"><tp:treatment-meta><kwd-group><label>Taxon classification</label><kwd>
              <named-content content-type="kingdom">Animalia</named-content>
            </kwd><kwd>
              <named-content content-type="order">Diptera</named-content>
            </kwd><kwd>
              <named-content content-type="family">Pediciidae</named-content>
            </kwd></kwd-group><mixed-citation publication-type="journal"><person-group><name><surname>Podenas</surname><given-names>Sigitas</given-names></name><name><surname>Yum</surname><given-names>Jin Whoa</given-names></name><name><surname>Ahn</surname><given-names>Neung-Ho</given-names></name><name><surname>Kim</surname><given-names>Soen Yi</given-names></name><name><surname>Kim</surname><given-names>Jisoo</given-names></name><name><surname>Podeniene</surname><given-names>Virginija</given-names></name></person-group><article-title>﻿<italic><tp:taxon-name><tp:taxon-name-part taxon-name-part-type="genus" reg="Dicranota">Dicranota</tp:taxon-name-part></tp:taxon-name></italic> Zetterstedt, 1838 crane flies (<tp:taxon-name><tp:taxon-name-part taxon-name-part-type="order">Diptera</tp:taxon-name-part></tp:taxon-name>, <tp:taxon-name><tp:taxon-name-part taxon-name-part-type="family">Pediciidae</tp:taxon-name-part></tp:taxon-name>) of Korea</article-title><source>Zookeys</source><day>23</day><month>09</month><year>2025</year><volume>1253</volume><fpage>1</fpage><lpage>72</lpage><pub-id pub-id-type="doi">10.3897/zookeys.1253.146576</pub-id></mixed-citation></tp:treatment-meta><tp:nomenclature><label>﻿</label><tp:taxon-name><object-id xmlns:xlink="http://www.w3.org/1999/xlink" content-type="arpha" xlink:type="simple">0B140524-D2EA-514C-A2C7-4AD27D77DB1C</object-id>
            <tp:taxon-name-part taxon-name-part-type="genus" reg="Dicranota">Dicranota</tp:taxon-name-part> (<tp:taxon-name-part taxon-name-part-type="subgenus" reg="Dicranota">Dicranota</tp:taxon-name-part>) <tp:taxon-name-part taxon-name-part-type="species" reg="coreana">coreana</tp:taxon-name-part></tp:taxon-name><tp:taxon-authority>Alexander, 1940</tp:taxon-authority><tp:taxon-status xmlns:xlink="http://www.w3.org/1999/xlink" xlink:type="simple">stat. nov.</tp:taxon-status><xref ref-type="fig" rid="F1">Figs 1–2</xref><xref ref-type="fig" rid="F2">, 3–6</xref><xref ref-type="fig" rid="F20">, 77</xref><tp:nomenclature-citation-list><tp:nomenclature-citation><tp:taxon-name>
                <tp:taxon-name-part taxon-name-part-type="genus" reg="Dicranota">Dicranota</tp:taxon-name-part> (<tp:taxon-name-part taxon-name-part-type="subgenus" reg="Dicranota">Dicranota</tp:taxon-name-part>) <tp:taxon-name-part taxon-name-part-type="species" reg="yezoensis">yezoensis</tp:taxon-name-part> <tp:taxon-name-part taxon-name-part-type="subspecies" reg="coreana">coreana</tp:taxon-name-part></tp:taxon-name><comment>Alexander, 1940: 45–46.</comment></tp:nomenclature-citation></tp:nomenclature-citation-list></tp:nomenclature><tp:treatment-sec sec-type="type material" id="SECID0EEWAI"><title>Type material examined.</title><p><bold>North Korea • <italic>Holotype</italic></bold> ♀ (pinned, antenna and wing slide mounted); Seren Mts.; alt. 853 m; 15 June 1938; A. M. Yankovsky leg.; <named-content xmlns:xlink="http://www.w3.org/1999/xlink" content-type="dwc:institutional_code" xlink:title="National Museum of Natural History, Smithsonian Institution" xlink:href="http://grbio.org/institution/smithsonian-institution-national-museum-natural-history-0" xlink:type="simple">USNM</named-content>.</p></tp:treatment-sec><tp:treatment-sec sec-type="material" id="SECID0ESWAI"><title>Other examined material</title><p><bold>(Fig. <xref ref-type="fig" rid="F20">77</xref>). North Korea</bold> • 2 ♀ (pinned); Chonsani; alt. 1219 m; 29 April 1940; A. M. Yankovsky leg.; <named-content xmlns:xlink="http://www.w3.org/1999/xlink" content-type="dwc:institutional_code" xlink:title="National Museum of Natural History, Smithsonian Institution" xlink:href="http://grbio.org/institution/smithsonian-institution-national-museum-natural-history-0" xlink:type="simple">USNM</named-content> • 2 ♂ (pinned, genitalia in microvials with glycerol on same pins); Chonsani; alt. 1067 m; 27 June 1940; A. M. Yankovsky leg.; <named-content xmlns:xlink="http://www.w3.org/1999/xlink" content-type="dwc:institutional_code" xlink:title="National Museum of Natural History, Smithsonian Institution" xlink:href="http://grbio.org/institution/smithsonian-institution-national-museum-natural-history-0" xlink:type="simple">USNM</named-content> • 1 ♂, 1 ♀ (pinned); Chonsani; alt. 1372 m; 29 June 1940; A. M. Yankovsky leg.; <named-content xmlns:xlink="http://www.w3.org/1999/xlink" content-type="dwc:institutional_code" xlink:title="National Museum of Natural History, Smithsonian Institution" xlink:href="http://grbio.org/institution/smithsonian-institution-national-museum-natural-history-0" xlink:type="simple">USNM</named-content> • 1 ♂ (pinned); Chonsani; alt. 1219 m; 1 July 1940; A. M. Yankovsky leg.; <named-content xmlns:xlink="http://www.w3.org/1999/xlink" content-type="dwc:institutional_code" xlink:title="National Museum of Natural History, Smithsonian Institution" xlink:href="http://grbio.org/institution/smithsonian-institution-national-museum-natural-history-0" xlink:type="simple">USNM</named-content> • 1 ♀ (pinned); Chonsani; alt. 1219 m; 4 July 1940; A. M. Yankovsky leg.; <named-content xmlns:xlink="http://www.w3.org/1999/xlink" content-type="dwc:institutional_code" xlink:title="National Museum of Natural History, Smithsonian Institution" xlink:href="http://grbio.org/institution/smithsonian-institution-national-museum-natural-history-0" xlink:type="simple">USNM</named-content> • 1 ♂, 1 ♀ (pinned, ♂ genitalia in microvial with glycerol on same pin); Pontani Paiktusan; alt. 1920 m; 28 July 1940; A. M. Yankovsky leg.; <named-content xmlns:xlink="http://www.w3.org/1999/xlink" content-type="dwc:institutional_code" xlink:title="National Museum of Natural History, Smithsonian Institution" xlink:href="http://grbio.org/institution/smithsonian-institution-national-museum-natural-history-0" xlink:type="simple">USNM</named-content> • 1 ♀ (pinned); Pontani Paiktusan; alt. 1524–1829 m; 2 August 1940; A. M. Yankovsky leg.; <named-content xmlns:xlink="http://www.w3.org/1999/xlink" content-type="dwc:institutional_code" xlink:title="National Museum of Natural History, Smithsonian Institution" xlink:href="http://grbio.org/institution/smithsonian-institution-national-museum-natural-history-0" xlink:type="simple">USNM</named-content> • 1 ♀ (pinned); Chonsani; alt. 1219 m; 4 August 1940; A. M. Yankovsky leg.; <named-content xmlns:xlink="http://www.w3.org/1999/xlink" content-type="dwc:institutional_code" xlink:title="National Museum of Natural History, Smithsonian Institution" xlink:href="http://grbio.org/institution/smithsonian-institution-national-museum-natural-history-0" xlink:type="simple">USNM</named-content> • 1 ♀ (pinned); Pontani Paiktusan; alt. 1920 m; 8 August 1940; A. M. Yankovsky leg.; <named-content xmlns:xlink="http://www.w3.org/1999/xlink" content-type="dwc:institutional_code" xlink:title="National Museum of Natural History, Smithsonian Institution" xlink:href="http://grbio.org/institution/smithsonian-institution-national-museum-natural-history-0" xlink:type="simple">USNM</named-content> • 1 ♀ (pinned); Pontani Paiktusan; alt. 1768–1942 m; 9 August 1940; A. M. Yankovsky leg.; <named-content xmlns:xlink="http://www.w3.org/1999/xlink" content-type="dwc:institutional_code" xlink:title="National Museum of Natural History, Smithsonian Institution" xlink:href="http://grbio.org/institution/smithsonian-institution-national-museum-natural-history-0" xlink:type="simple">USNM</named-content> • 1 ♂ (pinned, genitalia in microvial with glycerol on same pin); Pontani Paiktusan; alt. 1890 m; 10 August 1940; A. M. Yankovsky leg.; <named-content xmlns:xlink="http://www.w3.org/1999/xlink" content-type="dwc:institutional_code" xlink:title="National Museum of Natural History, Smithsonian Institution" xlink:href="http://grbio.org/institution/smithsonian-institution-national-museum-natural-history-0" xlink:type="simple">USNM</named-content> • 1 ♂ (pinned, genitalia in microvial with glycerol on same pin); Pontani Paiktusan; alt. 1920 m; 20 August 1940; A. M. Yankovsky leg.; <named-content xmlns:xlink="http://www.w3.org/1999/xlink" content-type="dwc:institutional_code" xlink:title="National Museum of Natural History, Smithsonian Institution" xlink:href="http://grbio.org/institution/smithsonian-institution-national-museum-natural-history-0" xlink:type="simple">USNM</named-content> • 1 ♀ (pinned); Pontani Paiktusan; alt. 1829–1942 m; 25 August 1940; A. M. Yankovsky leg.; <named-content xmlns:xlink="http://www.w3.org/1999/xlink" content-type="dwc:institutional_code" xlink:title="National Museum of Natural History, Smithsonian Institution" xlink:href="http://grbio.org/institution/smithsonian-institution-national-museum-natural-history-0" xlink:type="simple">USNM</named-content> • 1 ♀ (pinned); Pontani Paiktusan; alt. 1829–1942 m; 27 August 1940; A. M. Yankovsky leg.; <named-content xmlns:xlink="http://www.w3.org/1999/xlink" content-type="dwc:institutional_code" xlink:title="National Museum of Natural History, Smithsonian Institution" xlink:href="http://grbio.org/institution/smithsonian-institution-national-museum-natural-history-0" xlink:type="simple">USNM</named-content>.</p></tp:treatment-sec><tp:treatment-sec sec-type="redescription" id="SECID0EXYAI"><title>Redescription.</title><p>General body colouration dark brown, male sparsely dusted with grey, female more densely covered with bluish grey pruinosity. Body length of female 7.0–8.7 mm. Wing length of male 7.4–8.2 mm, of female 8.0–9.4 mm.</p><p><bold><italic>Head</italic>.</bold> Brown, light grey along eye margin, darker brown dorso-medially, covered with short yellowish setae dorsally. Eyes widely separated in both sexes, distance between them at base of antennae exceeds length of both basal antennomeres taken together. Antenna 1.1–1.3 mm long in male, reaching to approx. middle of presutural scutum if bent backwards, 1.3 mm in female. Whole antenna uniformly dark brown, scape elongate, nearly twice as long as wide, pedicel subglobular. Flagellum 11-segmented. Basal flagellomere elongate, subcylindrical, nearly twice as long as second. Remaining flagellomeres oval, decreasing in length towards apex of antenna. Flagellum covered with light grey pubescence. Verticils dark brown, not exceeding length of respective segment. Rostrum brown, palpus dark brown, labellum rusty brown.</p><p><bold><italic>Thorax</italic>.</bold> Dark brown, covered with grey pruinosity. Pronotum covered with erect straight pale yellow setae. Presutural scutum densely covered with greyish brown pruinosity, with four distinct dark brown stripes. Median stripes not reaching posterior margin of sclerite, narrowly separated along middle by very narrow light vitta. Lateral stripe short. Stripes without darker margins. Tubercular pits missing, pseudosutural fovea indistinct. Scutal lobe greyish brown with longitudinal dark brown stripe along middle. Area between scutal lobes brownish grey. Scutellum bluish grey. Mediotergite brownish grey, paler grey anteriorly, darker posteriorly. Pleuron uniformly brownish grey, semi-polished brown where pruinosity has been denuded. Prothoracic spiracle surrounded by brownish yellow membrane. Wing (Figs <xref ref-type="fig" rid="F1">1</xref>, <xref ref-type="fig" rid="F1">2</xref>) widest before tip of vein <italic>CuP</italic>, translucent, strongly iridescent with greyish tinge. Stigma brown, elongate. Dark spot at base of <italic>R<sub>5</sub></italic> and cross-vein <italic>r-m</italic> indistinct, no darkening at base of <italic>Rs</italic>. Veins brown, pale at wing base. Venation: <italic>Sc</italic> long, tip nearly reaching middle of stigma, <italic>sc-r</italic> far before base of <italic>Rs</italic>, beyond level of <italic>A<sub>1</sub></italic> tip. <italic>Rs</italic> short, usually angulated, often with short spur. Free end of <italic>R<sub>1</sub></italic> very short, distinctly shorter than <italic>R<sub>2</sub></italic>. Vein <italic>R<sub>2</sub></italic> transverse, at distal margin of stigma, supernumerary cross-vein in cell <italic>r<sub>1</sub></italic> at frontal margin of stigma. Distal parts of <italic>R<sub>3</sub></italic>, <italic>R<sub>4</sub></italic>, and <italic>R<sub>5</sub></italic> nearly parallel to each other. Cell <italic>r<sub>3</sub></italic> with short stem. Cross-vein <italic>r-m</italic> distinct, discal cell open by atrophy of vein <italic>m-m</italic>. Cell <italic>m<sub>1</sub></italic> distinct, rarely small, present in all studied specimens, length slightly varies individually. Cross-vein <italic>m-cu</italic> slightly beyond branching point of <italic>M</italic>, <italic>CuP</italic> straight, anal vein nearly straight. Anal angle widely rounded. Length of male halter 1.0–1.1 mm, of female 1.0 mm. Halter pale brown, knob slightly darker than stem. Coxae yellow, dusted with grey, covered with sparse yellowish setae. Fore and middle coxae darker brown at base, more darkened frontally. Trochanters obscure yellow. Femora brownish, paler at base, darker towards apex. Tibiae brown, slightly darker towards distal end, tarsomeres dark brown. Male femur I: 4.8 mm long, II: 5.0–5.6 mm, III: 5.2–5.4 mm, tibia I: 4.9 mm, II: 4.5–5.0 mm, III: 4.8–5.4 mm, tarsus I: 6.5 mm, II: 5.5–6.0 mm, III: 5.6 mm. Female femur I: 4.2–4.5 mm long, II: 4.4 mm, III: 5.0 mm, tibia I: 4.2–4.3 mm, II: 4.2 mm, III: 4.8 mm, tarsus I: 4.9–5.3 mm, II: 4.7 mm, III: 5.3 mm. Claw simple, without spines, rusty brown.</p><fig id="F1" position="float" orientation="portrait"><object-id xmlns:xlink="http://www.w3.org/1999/xlink" content-type="doi" xlink:type="simple">10.3897/zookeys.1253.146576.figures1-2</object-id><object-id xmlns:xlink="http://www.w3.org/1999/xlink" content-type="arpha" xlink:type="simple">2C7F4DC9-BD0E-50B3-B6D8-C0AD76C6DF46</object-id><label>Figures 1, 2.</label><caption><p><tp:taxon-name><tp:taxon-name-part taxon-name-part-type="genus" reg="Dicranota">Dicranota</tp:taxon-name-part> (<tp:taxon-name-part taxon-name-part-type="subgenus" reg="Dicranota">Dicranota</tp:taxon-name-part>) <tp:taxon-name-part taxon-name-part-type="species" reg="coreana">coreana</tp:taxon-name-part></tp:taxon-name> Alexander, 1940, stat. nov. <bold>1</bold> female wing, holotype <bold>2</bold> variation of wing venation, female, right wing (left wing “typical”). Abbreviations: <italic>A<sub>1</sub></italic> – first branch of anal vein; an lb – anal lobe; aux vn – auxiliary vein (supernumerary cross-vein in cell <italic>r<sub>2</sub></italic>); <italic>bm</italic> – basal medial cell; <italic>C</italic> – costal vein; <italic>CuA</italic> – anterior branch of cubital vein; <italic>CuP</italic> – posterior branch of cubital vein; <italic>h</italic> – humeral vein; <italic>M</italic> – medial vein, or media; <italic>M<sub>1</sub></italic> – first branch of media; <italic>M<sub>2</sub></italic> – second branch of media; <italic>M<sub>3</sub></italic> – third branch of media; <italic>M<sub>4</sub></italic> – fourth branch of media; <italic>m-cu</italic> – medial-cubital cross-vein; <italic>R</italic> – radius, or radial vein; <italic>R<sub>1</sub></italic> – anterior branch of radius; <italic>R<sub>2</sub></italic> – second branch of radius; <italic>R<sub>2+3+4</sub></italic> – stem of radial branches <italic>R<sub>2</sub></italic>, <italic>R<sub>3</sub></italic> and <italic>R<sub>4</sub></italic>; <italic>R<sub>3</sub></italic> – lower branch of second branch of radius; <italic>R<sub>4</sub></italic> – upper branch of third branch of radius; <italic>R<sub>5</sub></italic> – lower branch of third branch of radius; <italic>r-m</italic> – radio-medial cross-vein; <italic>Rs</italic> – radial sector; <italic>Sc</italic> – subcostal vein; <italic>sc-r</italic> – subcostal-radial cross-vein.</p></caption><graphic xmlns:xlink="http://www.w3.org/1999/xlink" xlink:href="zookeys-1253-001_article-146576__-g001.jpg" position="float" orientation="portrait" xlink:type="simple" id="oo_1420414.jpg"><uri content-type="original_file" xlink:type="simple">https://binary.pensoft.net/fig/1420414</uri></graphic></fig><fig id="F2" position="float" orientation="portrait"><object-id xmlns:xlink="http://www.w3.org/1999/xlink" content-type="doi" xlink:type="simple">10.3897/zookeys.1253.146576.figures3-6</object-id><object-id xmlns:xlink="http://www.w3.org/1999/xlink" content-type="arpha" xlink:type="simple">10940D93-18E7-50B8-AFE5-C40883DB3666</object-id><label>Figures 3–6.</label><caption><p><tp:taxon-name><tp:taxon-name-part taxon-name-part-type="genus" reg="Dicranota">Dicranota</tp:taxon-name-part> (<tp:taxon-name-part taxon-name-part-type="subgenus" reg="Dicranota">Dicranota</tp:taxon-name-part>) <tp:taxon-name-part taxon-name-part-type="species" reg="coreana">coreana</tp:taxon-name-part></tp:taxon-name> Alexander, 1940, stat. nov. <bold>3</bold> male genitalia, dorsal view <bold>4</bold> male genitalia, lateral view <bold>5</bold> aedeagal complex, dorsal view <bold>6</bold> ovipositor, lateral view. Abbreviations: aed – aedeagus; cerc – cercus; d ap – dorsal apodeme; ep – epandrium; gonx – gonocoxite; hyp vlv – hypogynial valve; i gonst – inner gonostylus; interb – interbase; pod lb – postero-dorsal lobe of gonocoxite; o gonst – outer gonostylus; spmth – spermatheca; st – sternite; tg – tergite; v ap – ventral apodeme.</p></caption><graphic xmlns:xlink="http://www.w3.org/1999/xlink" xlink:href="zookeys-1253-001_article-146576__-g002.jpg" position="float" orientation="portrait" xlink:type="simple" id="oo_1420415.jpg"><uri content-type="original_file" xlink:type="simple">https://binary.pensoft.net/fig/1420415</uri></graphic></fig><p><bold><italic>Abdomen</italic>.</bold> Male abdomen dark brown, sparsely dusted with grey, posterior margins of segments narrowly pale or greyish, lateral margins of tergites indistinctly rusty brown towards distal end of sclerite. Female abdomen with denser cover of grey or bluish grey pruinosity, posterior margins of sternites very narrowly pale.</p><p><bold><italic>Male terminalia</italic></bold> (Figs <xref ref-type="fig" rid="F2">3–5</xref>) rusty brown to dark brown. Posterior margin of epandrium concave, postero-lateral angle rounded. Gonocoxite short and wide with elongate slightly arched round-apexed setose postero-dorsal lobe better discernible in lateral view (Fig. <xref ref-type="fig" rid="F2">4</xref>). Interbase long and narrow, rod-shaped. Outer gonostylus fleshy and setose, spindle-shaped. Inner gonostylus elongate, pale, mesal margin with small spines and darkened subbasal bump. Aedeagus (Fig. <xref ref-type="fig" rid="F2">5</xref>) with elongate distal part and with two pairs of lateral apodemes, dorsal apodemes wide, wing-shaped. Posterior segments of female abdomen concolourous with the rest of abdomen, base of ovipositor darker brown.</p><p><bold><italic>Female terminalia</italic></bold> (Fig. <xref ref-type="fig" rid="F2">6</xref>). Cercus and hypogynial valve brownish yellow, cercus just slightly arched, blunt-apexed. Hypogynial valve straight, blackish at base, apex pale and acute. Spermatheca small, rounded.</p></tp:treatment-sec><tp:treatment-sec sec-type="Elevation range" id="SECID0ERBBI"><title>Elevation range.</title><p>From 850 m to ca 1900 m.</p></tp:treatment-sec><tp:treatment-sec sec-type="Period of activity" id="SECID0EWBBI"><title>Period of activity.</title><p>Adults fly from late April through to end of August.</p></tp:treatment-sec><tp:treatment-sec sec-type="habitat" id="SECID0E2BBI"><title>Habitat.</title><p>Unknown.</p></tp:treatment-sec><tp:treatment-sec sec-type="distribution" id="SECID0EACBI"><title>General distribution.</title><p>Species endemic to northern Korea.</p></tp:treatment-sec><tp:treatment-sec sec-type="remarks" id="SECID0EFCBI"><title>Remarks.</title><p>Male was unknown, it is described for the first time herein. The taxon should be treated as a separate species because <italic><tp:taxon-name><tp:taxon-name-part taxon-name-part-type="genus" reg="Dicranota">D.</tp:taxon-name-part> <tp:taxon-name-part taxon-name-part-type="species" reg="yezoensis">yezoensis</tp:taxon-name-part></tp:taxon-name></italic> Alexander, 1924 also occurs in northern Korea and they have differences in the male genitalia, like the shape of the gonocoxite and details of the aedeagus, especially the shape of the dorsal apodeme of the aedeagus. The male antenna of <italic><tp:taxon-name><tp:taxon-name-part taxon-name-part-type="genus" reg="Dicranota">D.</tp:taxon-name-part> <tp:taxon-name-part taxon-name-part-type="species" reg="coreana">coreana</tp:taxon-name-part></tp:taxon-name></italic> is shorter than that of <italic><tp:taxon-name><tp:taxon-name-part taxon-name-part-type="genus" reg="Dicranota">D.</tp:taxon-name-part> <tp:taxon-name-part taxon-name-part-type="species" reg="yezoensis">yezoensis</tp:taxon-name-part></tp:taxon-name></italic>.</p></tp:treatment-sec><tp:treatment-sec><!--Section generated to contain objects referenced in tp:taxon-treatment.--><fig id="F20" position="float" orientation="portrait"><object-id xmlns:xlink="http://www.w3.org/1999/xlink" content-type="doi" xlink:type="simple">10.3897/zookeys.1253.146576.figures77-93</object-id><object-id xmlns:xlink="http://www.w3.org/1999/xlink" content-type="arpha" xlink:type="simple">4FE60C2B-A7BB-5CF6-AAFB-49CA264EBE1B</object-id><label>Figures 77–93.</label><caption><p>Sampling localities of Korean <italic><tp:taxon-name><tp:taxon-name-part taxon-name-part-type="genus" reg="Dicranota">Dicranota</tp:taxon-name-part></tp:taxon-name></italic><bold>77</bold><tp:taxon-name><tp:taxon-name-part taxon-name-part-type="genus" reg="Dicranota">D.</tp:taxon-name-part> (<tp:taxon-name-part taxon-name-part-type="subgenus" reg="Dicranota">Dicranota</tp:taxon-name-part>) <tp:taxon-name-part taxon-name-part-type="species" reg="coreana">coreana</tp:taxon-name-part></tp:taxon-name> Alexander, 1940, stat. nov.<bold>78</bold><tp:taxon-name><tp:taxon-name-part taxon-name-part-type="genus" reg="Dicranota">D.</tp:taxon-name-part> (<tp:taxon-name-part taxon-name-part-type="subgenus" reg="Dicranota">Dicranota</tp:taxon-name-part>) <tp:taxon-name-part taxon-name-part-type="species" reg="crassicauda">crassicauda</tp:taxon-name-part></tp:taxon-name> Tjeder, 1972 <bold>79</bold><tp:taxon-name><tp:taxon-name-part taxon-name-part-type="genus" reg="Dicranota">D.</tp:taxon-name-part> (<tp:taxon-name-part taxon-name-part-type="subgenus" reg="Dicranota">Dicranota</tp:taxon-name-part>) <tp:taxon-name-part taxon-name-part-type="species" reg="guerini">guerini</tp:taxon-name-part></tp:taxon-name> Zetterstedt, 1838 <bold>80</bold><italic><tp:taxon-name><tp:taxon-name-part taxon-name-part-type="genus" reg="Dicranota">D.</tp:taxon-name-part> (<tp:taxon-name-part taxon-name-part-type="subgenus" reg="Dicranota">Dicranota</tp:taxon-name-part>) <tp:taxon-name-part taxon-name-part-type="species" reg="yezoensis">yezoensis</tp:taxon-name-part></tp:taxon-name></italic> Alexander, 1924 <bold>81</bold><tp:taxon-name><tp:taxon-name-part taxon-name-part-type="genus" reg="Dicranota">D.</tp:taxon-name-part> (<tp:taxon-name-part taxon-name-part-type="subgenus" reg="Eudicranota">Eudicranota</tp:taxon-name-part>) <tp:taxon-name-part taxon-name-part-type="species" reg="distincta">distincta</tp:taxon-name-part></tp:taxon-name> Podenas, sp. nov. <bold>82</bold><tp:taxon-name><tp:taxon-name-part taxon-name-part-type="genus" reg="Dicranota">D.</tp:taxon-name-part> (<tp:taxon-name-part taxon-name-part-type="subgenus" reg="Eudicranota">Eudicranota</tp:taxon-name-part>) <tp:taxon-name-part taxon-name-part-type="species" reg="perdistincta">perdistincta</tp:taxon-name-part></tp:taxon-name> Alexander, 1940 <bold>83</bold><tp:taxon-name><tp:taxon-name-part taxon-name-part-type="genus" reg="Dicranota">D.</tp:taxon-name-part> (<tp:taxon-name-part taxon-name-part-type="subgenus" reg="Eudicranota">Eudicranota</tp:taxon-name-part>) <tp:taxon-name-part taxon-name-part-type="species" reg="sibirica">sibirica</tp:taxon-name-part> <tp:taxon-name-part taxon-name-part-type="subspecies" reg="sibirica">sibirica</tp:taxon-name-part></tp:taxon-name> (Alexander, 1925) <bold>84</bold><tp:taxon-name><tp:taxon-name-part taxon-name-part-type="genus" reg="Dicranota">D.</tp:taxon-name-part> (<tp:taxon-name-part taxon-name-part-type="subgenus" reg="Ludicia">Ludicia</tp:taxon-name-part>) <tp:taxon-name-part taxon-name-part-type="species" reg="emarginata">emarginata</tp:taxon-name-part></tp:taxon-name> (Alexander, 1945) <bold>85</bold><tp:taxon-name><tp:taxon-name-part taxon-name-part-type="genus" reg="Dicranota">D.</tp:taxon-name-part> (<tp:taxon-name-part taxon-name-part-type="subgenus" reg="Rhaphidolabis">Rhaphidolabis</tp:taxon-name-part>) <tp:taxon-name-part taxon-name-part-type="species" reg="gibbera">gibbera</tp:taxon-name-part></tp:taxon-name> (Alexander, 1921) <bold>86</bold><tp:taxon-name><tp:taxon-name-part taxon-name-part-type="genus" reg="Dicranota">D.</tp:taxon-name-part> (<tp:taxon-name-part taxon-name-part-type="subgenus" reg="Rhaphidolabis">Rhaphidolabis</tp:taxon-name-part>) <tp:taxon-name-part taxon-name-part-type="species" reg="luteola">luteola</tp:taxon-name-part></tp:taxon-name> Alexander, 1938 <bold>87</bold><tp:taxon-name><tp:taxon-name-part taxon-name-part-type="genus" reg="Dicranota">D.</tp:taxon-name-part> (<tp:taxon-name-part taxon-name-part-type="subgenus" reg="Rhaphidolabis">Rhaphidolabis</tp:taxon-name-part>) <tp:taxon-name-part taxon-name-part-type="species" reg="minuscula">minuscula</tp:taxon-name-part></tp:taxon-name> Alexander, 1938 <bold>88</bold><tp:taxon-name><tp:taxon-name-part taxon-name-part-type="genus" reg="Dicranota">D.</tp:taxon-name-part> (<tp:taxon-name-part taxon-name-part-type="subgenus" reg="Rhaphidolabis">Rhaphidolabis</tp:taxon-name-part>) <tp:taxon-name-part taxon-name-part-type="species" reg="neoconsors">neoconsors</tp:taxon-name-part></tp:taxon-name> Alexander, 1938 <bold>89</bold><tp:taxon-name><tp:taxon-name-part taxon-name-part-type="genus" reg="Dicranota">D.</tp:taxon-name-part> (<tp:taxon-name-part taxon-name-part-type="subgenus" reg="Rhaphidolabis">Rhaphidolabis</tp:taxon-name-part>) <tp:taxon-name-part taxon-name-part-type="species" reg="ompoana">ompoana</tp:taxon-name-part></tp:taxon-name> Alexander, 1945 <bold>90</bold><tp:taxon-name><tp:taxon-name-part taxon-name-part-type="genus" reg="Dicranota">D.</tp:taxon-name-part> (<tp:taxon-name-part taxon-name-part-type="subgenus" reg="Rhaphidolabis">Rhaphidolabis</tp:taxon-name-part>) <tp:taxon-name-part taxon-name-part-type="species" reg="polymera">polymera</tp:taxon-name-part></tp:taxon-name> Alexander, 1933 <bold>91</bold><tp:taxon-name><tp:taxon-name-part taxon-name-part-type="genus" reg="Dicranota">D.</tp:taxon-name-part> (<tp:taxon-name-part taxon-name-part-type="subgenus" reg="Rhaphidolabis">Rhaphidolabis</tp:taxon-name-part>) <tp:taxon-name-part taxon-name-part-type="species" reg="seoi">seoi</tp:taxon-name-part></tp:taxon-name> Podenas, sp. nov. <bold>92</bold><tp:taxon-name><tp:taxon-name-part taxon-name-part-type="genus" reg="Dicranota">D.</tp:taxon-name-part> (<tp:taxon-name-part taxon-name-part-type="subgenus" reg="Rhaphidolabis">Rhaphidolabis</tp:taxon-name-part>) <tp:taxon-name-part taxon-name-part-type="species" reg="squarrosa">squarrosa</tp:taxon-name-part></tp:taxon-name> Savchenko, 1976 <bold>93</bold><tp:taxon-name><tp:taxon-name-part taxon-name-part-type="genus" reg="Dicranota">D.</tp:taxon-name-part> (<tp:taxon-name-part taxon-name-part-type="subgenus" reg="Rhaphidolabis">Rhaphidolabis</tp:taxon-name-part>) <tp:taxon-name-part taxon-name-part-type="species" reg="yeongokia">yeongokia</tp:taxon-name-part></tp:taxon-name> Podenas, sp. nov.</p></caption><graphic xmlns:xlink="http://www.w3.org/1999/xlink" xlink:href="zookeys-1253-001_article-146576__-g020.jpg" position="float" orientation="portrait" xlink:type="simple" id="oo_1420433.jpg"><uri content-type="original_file" xlink:type="simple">https://binary.pensoft.net/fig/1420433</uri></graphic></fig></tp:treatment-sec></tp:taxon-treatment>
