# Supplementary material for: ﻿Dicranota Zetterstedt, 1838 crane flies (Diptera, Pediciidae) of Korea
Source: Zookeys. 2025 Sep 23;1253:1–72. doi: 10.3897/zookeys.1253.146576 (PMC12485485; doi:10.3897/zookeys.1253.146576)
Supplement: XML Treatment for Dicranota (Dicranota) crassicauda [file zookeys.1253.146576-treatment4.xml]

<!DOCTYPE tp:taxon-treatment
  PUBLIC "-//TaxonX//DTD Taxonomic Treatment Publishing DTD v0 20100105//EN" "tax-treatment-NSO.dtd">
<tp:taxon-treatment xmlns:tp="http://www.plazi.org/taxpub"><tp:treatment-meta><kwd-group><label>Taxon classification</label><kwd>
              <named-content content-type="kingdom">Animalia</named-content>
            </kwd><kwd>
              <named-content content-type="order">Diptera</named-content>
            </kwd><kwd>
              <named-content content-type="family">Pediciidae</named-content>
            </kwd></kwd-group><mixed-citation publication-type="journal"><person-group><name><surname>Podenas</surname><given-names>Sigitas</given-names></name><name><surname>Yum</surname><given-names>Jin Whoa</given-names></name><name><surname>Ahn</surname><given-names>Neung-Ho</given-names></name><name><surname>Kim</surname><given-names>Soen Yi</given-names></name><name><surname>Kim</surname><given-names>Jisoo</given-names></name><name><surname>Podeniene</surname><given-names>Virginija</given-names></name></person-group><article-title>﻿<italic><tp:taxon-name><tp:taxon-name-part taxon-name-part-type="genus" reg="Dicranota">Dicranota</tp:taxon-name-part></tp:taxon-name></italic> Zetterstedt, 1838 crane flies (<tp:taxon-name><tp:taxon-name-part taxon-name-part-type="order">Diptera</tp:taxon-name-part></tp:taxon-name>, <tp:taxon-name><tp:taxon-name-part taxon-name-part-type="family">Pediciidae</tp:taxon-name-part></tp:taxon-name>) of Korea</article-title><source>Zookeys</source><day>23</day><month>09</month><year>2025</year><volume>1253</volume><fpage>1</fpage><lpage>72</lpage><pub-id pub-id-type="doi">10.3897/zookeys.1253.146576</pub-id></mixed-citation></tp:treatment-meta><tp:nomenclature><label>﻿</label><tp:taxon-name><object-id xmlns:xlink="http://www.w3.org/1999/xlink" content-type="arpha" xlink:type="simple">786F2F84-D4CA-5C51-A119-879215F3539B</object-id>
            <tp:taxon-name-part taxon-name-part-type="genus" reg="Dicranota">Dicranota</tp:taxon-name-part> (<tp:taxon-name-part taxon-name-part-type="subgenus" reg="Dicranota">Dicranota</tp:taxon-name-part>) <tp:taxon-name-part taxon-name-part-type="species" reg="crassicauda">crassicauda</tp:taxon-name-part></tp:taxon-name><tp:taxon-authority>Tjeder, 1972</tp:taxon-authority><xref ref-type="fig" rid="F3">Figs 7</xref><xref ref-type="fig" rid="F3">, 8</xref><xref ref-type="fig" rid="F20">, 78</xref><tp:nomenclature-citation-list><tp:nomenclature-citation><tp:taxon-name>
                <tp:taxon-name-part taxon-name-part-type="genus" reg="Dicranota">Dicranota</tp:taxon-name-part> (<tp:taxon-name-part taxon-name-part-type="subgenus" reg="Dicranota">Dicranota</tp:taxon-name-part>) <tp:taxon-name-part taxon-name-part-type="species" reg="crassicauda">crassicauda</tp:taxon-name-part></tp:taxon-name><comment>Tjeder, 1972: 223–228, figs 1–13.</comment></tp:nomenclature-citation></tp:nomenclature-citation-list></tp:nomenclature><tp:treatment-sec sec-type="material" id="SECID0ERFBI"><title>Examined material</title><p><bold>(Fig. <xref ref-type="fig" rid="F20">78</xref>). North Korea</bold> • 1 ♂ (pinned, genitalia in microvial with glycerol on same pin); Pontani Paiktusan; alt. 1768–1942 m; 9 August 1940; A. M. Yankovsky leg.; <named-content xmlns:xlink="http://www.w3.org/1999/xlink" content-type="dwc:institutional_code" xlink:title="National Museum of Natural History, Smithsonian Institution" xlink:href="http://grbio.org/institution/smithsonian-institution-national-museum-natural-history-0" xlink:type="simple">USNM</named-content>.</p></tp:treatment-sec><tp:treatment-sec sec-type="redescription" id="SECID0ECGBI"><title>Redescription.</title><p>General body colouration brownish yellow with grey thorax and yellowish wings. Male body length ~ 8.0 mm. Male wing length 7.0–10.5 mm, that of female 10.0–11.5 mm.</p><p><bold><italic>Head</italic>.</bold> Dark brown, narrowly whitish along eye margin, wider posteriorly. Vertex with large knob-shaped tubercle. Antenna dark brown, nearly black, ~ 2.5 mm long in male. Scape short, approximately as long as wide, pedicel slightly shorter and narrower than scape. Flagellum 11-segmented in male, 10-segmented in female. Basal flagellomere elongate, exceeding in length both basal antennomeres, subcylindrical. Remaining flagellomeres elongate, decreasing in length towards apex of antenna, segments 2–10 moderately swollen at both ends and slightly narrower at middle in male, segments 2–4 slightly elongate, 5–9 oval or subglobular in female, apical segment conus-shaped, larger in male, small in female. Flagellum covered with short dense pubescence. Verticils very short, approximately as long as sparse trichia covering flagellomeres. Palpus yellowish brown, 4-segmented, basal palpomere small subglobular, second elongate, third palpomere distinctly swollen, apical segment small, rounded.</p><p><bold><italic>Thorax</italic>.</bold> Densely dusted with grey. Cervical sclerites brownish, pronotum dark brown with narrowly grey posterior margin, sparsely covered with short erect yellowish setae. Presutural scutum with four distinct dark brown stripes. Median stripes not reaching posterior margin of sclerite, narrowly separated along middle by very narrow light vitta. Lateral stripe short, reaching suture. Stripes without darker margins. Tubercular pits missing, pseudosutural fovea indistinct. Scutal lobe grey with large dark brown spot at middle. Area between scutal lobes whitish to pale grey. Scutellum because of denuded pruinosity dark brown. Mediotergite whitish to pale grey frontally, brownish grey posteriorly, fronto-lateral corner yellowish. Pleuron uniformly pale grey with yellowish anepisternum. Prothoracic spiracle surrounded by brownish yellow membrane, sparsely dusted with grey. Wing translucent with brownish tinge, yellowish at base, iridescent, widest at or slightly before tip of vein <italic>CuP</italic>. Stigma pale brown, elongate. Dark pattern includes pale brownish spots at base of <italic>Rs</italic> and along cord. Veins brown, yellowish at wing base. Venation: <italic>Sc</italic> long, tip reaching base of stigma, <italic>sc-r</italic> far before base of <italic>Rs</italic>, slightly beyond level of <italic>A<sub>1</sub></italic> tip. <italic>Rs</italic> medium-long (similar to that of <italic><tp:taxon-name><tp:taxon-name-part taxon-name-part-type="genus" reg="Dicranota">D.</tp:taxon-name-part> <tp:taxon-name-part taxon-name-part-type="species" reg="guerini">guerini</tp:taxon-name-part></tp:taxon-name></italic>), slightly arcuate at base. Free end of <italic>R<sub>1</sub></italic> very short, distinctly shorter than <italic>R<sub>2</sub></italic>. Vein <italic>R<sub>2</sub></italic> transverse, at distal margin of stigma, supernumerary cross-vein in cell <italic>r<sub>1</sub></italic> at frontal margin of stigma. <italic>R<sub>3</sub></italic>, <italic>R<sub>4</sub></italic>, and <italic>R<sub>5</sub></italic> parallel to each other. Cell <italic>r<sub>3</sub></italic> with short stem. Cross-vein <italic>r-m</italic> distinct, discal cell open by atrophy of vein <italic>m-m</italic>. Cell <italic>m<sub>1</sub></italic> small. Cross-vein <italic>m-cu</italic> slightly beyond branching point of <italic>M</italic>, veins <italic>CuP</italic> and <italic>A<sub>1</sub></italic> slightly arched. Anal angle widely rounded. Length of male halter 1.2–1.5 mm. Stem of halter ochraceous, knob brownish. Fore coxa yellowish grey, mid-coxa greyish at base, yellowish distally, posterior coxa brownish yellow. Trochanters obscure to brownish yellow. Femora yellowish brown with paler base, tip without darkening. Tibiae brown, tarsi dark brown with paler base of basitarsus. Male femur II: 5.0 mm, III: 5.6 mm, tibia II: 5.1 mm, III: 5.1 mm, tarsus II: 6.6 mm. Claw simple, without spines, dark brown at base, pale at apex, slightly arched.</p><p><bold><italic>Abdomen</italic>.</bold> Tergites semi-polished, yellow to ochraceous, posterior margin indistinctly and narrowly greyish. Sternites pale brownish yellow. Two basal sternites with denser cover of greyish pruinosity.</p><p><bold><italic>Male terminalia</italic></bold> (Figs <xref ref-type="fig" rid="F3">7</xref>, <xref ref-type="fig" rid="F3">8</xref>). Terminalia brown. Posterior margin of epandrium deeply and widely concave, postero-lateral angle rounded at tip in KOH cleared genitalia, rather acute in dry specimen. Gonocoxite short and wide with rounded setose postero-dorsal lobe. Interbase long and narrow with hook-shaped apical part. Outer gonostylus fleshy and setose, elongate, finger-shaped. Inner gonostylus elongate, pale, mesal margin with short spine-shaped setae and darkened subbasal angulate lobe. Distal part of aedeagus slightly elongate, directed upwards. Female with two spermathecae, ovipositor with short stout cercus and nearly straight hypogynial valve.</p><fig id="F3" position="float" orientation="portrait"><object-id xmlns:xlink="http://www.w3.org/1999/xlink" content-type="doi" xlink:type="simple">10.3897/zookeys.1253.146576.figures7-8</object-id><object-id xmlns:xlink="http://www.w3.org/1999/xlink" content-type="arpha" xlink:type="simple">51F02666-9F64-5845-8CDC-FE67E9F1FBC1</object-id><label>Figures 7, 8.</label><caption><p>Male genitalia of <tp:taxon-name><tp:taxon-name-part taxon-name-part-type="genus" reg="Dicranota">Dicranota</tp:taxon-name-part> (<tp:taxon-name-part taxon-name-part-type="subgenus" reg="Dicranota">Dicranota</tp:taxon-name-part>) <tp:taxon-name-part taxon-name-part-type="species" reg="crassicauda">crassicauda</tp:taxon-name-part></tp:taxon-name> Tjeder, 1972 <bold>7</bold> dorsal view <bold>8</bold> ventral view.</p></caption><graphic xmlns:xlink="http://www.w3.org/1999/xlink" xlink:href="zookeys-1253-001_article-146576__-g003.jpg" position="float" orientation="portrait" xlink:type="simple" id="oo_1420416.jpg"><uri content-type="original_file" xlink:type="simple">https://binary.pensoft.net/fig/1420416</uri></graphic></fig></tp:treatment-sec><tp:treatment-sec sec-type="Elevation range" id="SECID0EXKBI"><title>Elevation range.</title><p>Circa 1800–1900 m in Korea.</p></tp:treatment-sec><tp:treatment-sec sec-type="Period of activity" id="SECID0E3KBI"><title>Period of activity.</title><p>Single specimen was captured at the beginning of August in northern Korea.</p></tp:treatment-sec><tp:treatment-sec sec-type="habitat" id="SECID0EBLBI"><title>Habitat.</title><p>Unknown in Korea. Scandinavian specimens were collected at margins of small cold lakes and streams at high altitudes above tree limit, on moist ground covered with willows and sedges (<xref ref-type="bibr" rid="B48">Tjeder 1972</xref>).</p></tp:treatment-sec><tp:treatment-sec sec-type="distribution" id="SECID0ELLBI"><title>General distribution.</title><p>Species occurs both in Eastern and Western Palaearctic, it is recorded from Armenia, Finland, eastern Kazakhstan, Norway, Sweden, and Tajikistan. Recorded from Korean Peninsula for the first time.</p></tp:treatment-sec><tp:treatment-sec sec-type="remarks" id="SECID0EQLBI"><title>Remark.</title><p>Female characters are based on <xref ref-type="bibr" rid="B48">Tjeder (1972)</xref>. The finding of <italic><tp:taxon-name><tp:taxon-name-part taxon-name-part-type="genus" reg="Dicranota">D.</tp:taxon-name-part> <tp:taxon-name-part taxon-name-part-type="species" reg="crassicauda">crassicauda</tp:taxon-name-part></tp:taxon-name></italic> in Korea was unexpected, because the distribution area of this species is much further west; the closest known locality is in eastern Kazakhstan.</p></tp:treatment-sec><tp:treatment-sec><!--Section generated to contain objects referenced in tp:taxon-treatment.--><fig id="F20" position="float" orientation="portrait"><object-id xmlns:xlink="http://www.w3.org/1999/xlink" content-type="doi" xlink:type="simple">10.3897/zookeys.1253.146576.figures77-93</object-id><object-id xmlns:xlink="http://www.w3.org/1999/xlink" content-type="arpha" xlink:type="simple">4FE60C2B-A7BB-5CF6-AAFB-49CA264EBE1B</object-id><label>Figures 77–93.</label><caption><p>Sampling localities of Korean <italic><tp:taxon-name><tp:taxon-name-part taxon-name-part-type="genus" reg="Dicranota">Dicranota</tp:taxon-name-part></tp:taxon-name></italic><bold>77</bold><tp:taxon-name><tp:taxon-name-part taxon-name-part-type="genus" reg="Dicranota">D.</tp:taxon-name-part> (<tp:taxon-name-part taxon-name-part-type="subgenus" reg="Dicranota">Dicranota</tp:taxon-name-part>) <tp:taxon-name-part taxon-name-part-type="species" reg="coreana">coreana</tp:taxon-name-part></tp:taxon-name> Alexander, 1940, stat. nov.<bold>78</bold><tp:taxon-name><tp:taxon-name-part taxon-name-part-type="genus" reg="Dicranota">D.</tp:taxon-name-part> (<tp:taxon-name-part taxon-name-part-type="subgenus" reg="Dicranota">Dicranota</tp:taxon-name-part>) <tp:taxon-name-part taxon-name-part-type="species" reg="crassicauda">crassicauda</tp:taxon-name-part></tp:taxon-name> Tjeder, 1972 <bold>79</bold><tp:taxon-name><tp:taxon-name-part taxon-name-part-type="genus" reg="Dicranota">D.</tp:taxon-name-part> (<tp:taxon-name-part taxon-name-part-type="subgenus" reg="Dicranota">Dicranota</tp:taxon-name-part>) <tp:taxon-name-part taxon-name-part-type="species" reg="guerini">guerini</tp:taxon-name-part></tp:taxon-name> Zetterstedt, 1838 <bold>80</bold><italic><tp:taxon-name><tp:taxon-name-part taxon-name-part-type="genus" reg="Dicranota">D.</tp:taxon-name-part> (<tp:taxon-name-part taxon-name-part-type="subgenus" reg="Dicranota">Dicranota</tp:taxon-name-part>) <tp:taxon-name-part taxon-name-part-type="species" reg="yezoensis">yezoensis</tp:taxon-name-part></tp:taxon-name></italic> Alexander, 1924 <bold>81</bold><tp:taxon-name><tp:taxon-name-part taxon-name-part-type="genus" reg="Dicranota">D.</tp:taxon-name-part> (<tp:taxon-name-part taxon-name-part-type="subgenus" reg="Eudicranota">Eudicranota</tp:taxon-name-part>) <tp:taxon-name-part taxon-name-part-type="species" reg="distincta">distincta</tp:taxon-name-part></tp:taxon-name> Podenas, sp. nov. <bold>82</bold><tp:taxon-name><tp:taxon-name-part taxon-name-part-type="genus" reg="Dicranota">D.</tp:taxon-name-part> (<tp:taxon-name-part taxon-name-part-type="subgenus" reg="Eudicranota">Eudicranota</tp:taxon-name-part>) <tp:taxon-name-part taxon-name-part-type="species" reg="perdistincta">perdistincta</tp:taxon-name-part></tp:taxon-name> Alexander, 1940 <bold>83</bold><tp:taxon-name><tp:taxon-name-part taxon-name-part-type="genus" reg="Dicranota">D.</tp:taxon-name-part> (<tp:taxon-name-part taxon-name-part-type="subgenus" reg="Eudicranota">Eudicranota</tp:taxon-name-part>) <tp:taxon-name-part taxon-name-part-type="species" reg="sibirica">sibirica</tp:taxon-name-part> <tp:taxon-name-part taxon-name-part-type="subspecies" reg="sibirica">sibirica</tp:taxon-name-part></tp:taxon-name> (Alexander, 1925) <bold>84</bold><tp:taxon-name><tp:taxon-name-part taxon-name-part-type="genus" reg="Dicranota">D.</tp:taxon-name-part> (<tp:taxon-name-part taxon-name-part-type="subgenus" reg="Ludicia">Ludicia</tp:taxon-name-part>) <tp:taxon-name-part taxon-name-part-type="species" reg="emarginata">emarginata</tp:taxon-name-part></tp:taxon-name> (Alexander, 1945) <bold>85</bold><tp:taxon-name><tp:taxon-name-part taxon-name-part-type="genus" reg="Dicranota">D.</tp:taxon-name-part> (<tp:taxon-name-part taxon-name-part-type="subgenus" reg="Rhaphidolabis">Rhaphidolabis</tp:taxon-name-part>) <tp:taxon-name-part taxon-name-part-type="species" reg="gibbera">gibbera</tp:taxon-name-part></tp:taxon-name> (Alexander, 1921) <bold>86</bold><tp:taxon-name><tp:taxon-name-part taxon-name-part-type="genus" reg="Dicranota">D.</tp:taxon-name-part> (<tp:taxon-name-part taxon-name-part-type="subgenus" reg="Rhaphidolabis">Rhaphidolabis</tp:taxon-name-part>) <tp:taxon-name-part taxon-name-part-type="species" reg="luteola">luteola</tp:taxon-name-part></tp:taxon-name> Alexander, 1938 <bold>87</bold><tp:taxon-name><tp:taxon-name-part taxon-name-part-type="genus" reg="Dicranota">D.</tp:taxon-name-part> (<tp:taxon-name-part taxon-name-part-type="subgenus" reg="Rhaphidolabis">Rhaphidolabis</tp:taxon-name-part>) <tp:taxon-name-part taxon-name-part-type="species" reg="minuscula">minuscula</tp:taxon-name-part></tp:taxon-name> Alexander, 1938 <bold>88</bold><tp:taxon-name><tp:taxon-name-part taxon-name-part-type="genus" reg="Dicranota">D.</tp:taxon-name-part> (<tp:taxon-name-part taxon-name-part-type="subgenus" reg="Rhaphidolabis">Rhaphidolabis</tp:taxon-name-part>) <tp:taxon-name-part taxon-name-part-type="species" reg="neoconsors">neoconsors</tp:taxon-name-part></tp:taxon-name> Alexander, 1938 <bold>89</bold><tp:taxon-name><tp:taxon-name-part taxon-name-part-type="genus" reg="Dicranota">D.</tp:taxon-name-part> (<tp:taxon-name-part taxon-name-part-type="subgenus" reg="Rhaphidolabis">Rhaphidolabis</tp:taxon-name-part>) <tp:taxon-name-part taxon-name-part-type="species" reg="ompoana">ompoana</tp:taxon-name-part></tp:taxon-name> Alexander, 1945 <bold>90</bold><tp:taxon-name><tp:taxon-name-part taxon-name-part-type="genus" reg="Dicranota">D.</tp:taxon-name-part> (<tp:taxon-name-part taxon-name-part-type="subgenus" reg="Rhaphidolabis">Rhaphidolabis</tp:taxon-name-part>) <tp:taxon-name-part taxon-name-part-type="species" reg="polymera">polymera</tp:taxon-name-part></tp:taxon-name> Alexander, 1933 <bold>91</bold><tp:taxon-name><tp:taxon-name-part taxon-name-part-type="genus" reg="Dicranota">D.</tp:taxon-name-part> (<tp:taxon-name-part taxon-name-part-type="subgenus" reg="Rhaphidolabis">Rhaphidolabis</tp:taxon-name-part>) <tp:taxon-name-part taxon-name-part-type="species" reg="seoi">seoi</tp:taxon-name-part></tp:taxon-name> Podenas, sp. nov. <bold>92</bold><tp:taxon-name><tp:taxon-name-part taxon-name-part-type="genus" reg="Dicranota">D.</tp:taxon-name-part> (<tp:taxon-name-part taxon-name-part-type="subgenus" reg="Rhaphidolabis">Rhaphidolabis</tp:taxon-name-part>) <tp:taxon-name-part taxon-name-part-type="species" reg="squarrosa">squarrosa</tp:taxon-name-part></tp:taxon-name> Savchenko, 1976 <bold>93</bold><tp:taxon-name><tp:taxon-name-part taxon-name-part-type="genus" reg="Dicranota">D.</tp:taxon-name-part> (<tp:taxon-name-part taxon-name-part-type="subgenus" reg="Rhaphidolabis">Rhaphidolabis</tp:taxon-name-part>) <tp:taxon-name-part taxon-name-part-type="species" reg="yeongokia">yeongokia</tp:taxon-name-part></tp:taxon-name> Podenas, sp. nov.</p></caption><graphic xmlns:xlink="http://www.w3.org/1999/xlink" xlink:href="zookeys-1253-001_article-146576__-g020.jpg" position="float" orientation="portrait" xlink:type="simple" id="oo_1420433.jpg"><uri content-type="original_file" xlink:type="simple">https://binary.pensoft.net/fig/1420433</uri></graphic></fig></tp:treatment-sec><ref-list><ref id="B48"><mixed-citation xmlns:xlink="http://www.w3.org/1999/xlink" xlink:type="simple"><person-group><name name-style="western"><surname>Tjeder</surname><given-names>B</given-names></name></person-group> (<year>1972</year>) <article-title>The invertebrate fauna of the Kilpisjärvi area, Finish Lapland. 15. Description of new <italic><tp:taxon-name><tp:taxon-name-part taxon-name-part-type="genus">Dicranota</tp:taxon-name-part></tp:taxon-name></italic> and <italic><tp:taxon-name><tp:taxon-name-part taxon-name-part-type="genus">Arctoconopa</tp:taxon-name-part></tp:taxon-name></italic> species from northern Fennoscandia (<tp:taxon-name><tp:taxon-name-part taxon-name-part-type="order">Diptera</tp:taxon-name-part></tp:taxon-name>, <tp:taxon-name><tp:taxon-name-part taxon-name-part-type="family">Tipulidae</tp:taxon-name-part></tp:taxon-name>).</article-title><source>Acta Societatis pro Fauna et Flora Fennica</source><volume>80</volume>: <fpage>223</fpage>–<lpage>231</lpage>.</mixed-citation></ref></ref-list></tp:taxon-treatment>
