# Supplementary material for: ﻿Dicranota Zetterstedt, 1838 crane flies (Diptera, Pediciidae) of Korea
Source: Zookeys. 2025 Sep 23;1253:1–72. doi: 10.3897/zookeys.1253.146576 (PMC12485485; doi:10.3897/zookeys.1253.146576)
Supplement: XML Treatment for Dicranota (Dicranota) guerini [file zookeys.1253.146576-treatment5.xml]

<!DOCTYPE tp:taxon-treatment
  PUBLIC "-//TaxonX//DTD Taxonomic Treatment Publishing DTD v0 20100105//EN" "tax-treatment-NSO.dtd">
<tp:taxon-treatment xmlns:tp="http://www.plazi.org/taxpub"><tp:treatment-meta><kwd-group><label>Taxon classification</label><kwd>
              <named-content content-type="kingdom">Animalia</named-content>
            </kwd><kwd>
              <named-content content-type="order">Diptera</named-content>
            </kwd><kwd>
              <named-content content-type="family">Pediciidae</named-content>
            </kwd></kwd-group><mixed-citation publication-type="journal"><person-group><name><surname>Podenas</surname><given-names>Sigitas</given-names></name><name><surname>Yum</surname><given-names>Jin Whoa</given-names></name><name><surname>Ahn</surname><given-names>Neung-Ho</given-names></name><name><surname>Kim</surname><given-names>Soen Yi</given-names></name><name><surname>Kim</surname><given-names>Jisoo</given-names></name><name><surname>Podeniene</surname><given-names>Virginija</given-names></name></person-group><article-title>﻿<italic><tp:taxon-name><tp:taxon-name-part taxon-name-part-type="genus" reg="Dicranota">Dicranota</tp:taxon-name-part></tp:taxon-name></italic> Zetterstedt, 1838 crane flies (<tp:taxon-name><tp:taxon-name-part taxon-name-part-type="order">Diptera</tp:taxon-name-part></tp:taxon-name>, <tp:taxon-name><tp:taxon-name-part taxon-name-part-type="family">Pediciidae</tp:taxon-name-part></tp:taxon-name>) of Korea</article-title><source>Zookeys</source><day>23</day><month>09</month><year>2025</year><volume>1253</volume><fpage>1</fpage><lpage>72</lpage><pub-id pub-id-type="doi">10.3897/zookeys.1253.146576</pub-id></mixed-citation></tp:treatment-meta><tp:nomenclature><label>﻿</label><tp:taxon-name><object-id xmlns:xlink="http://www.w3.org/1999/xlink" content-type="arpha" xlink:type="simple">E14982E5-80FE-58ED-A1A0-CF82CFF0F5F7</object-id>
            <tp:taxon-name-part taxon-name-part-type="genus" reg="Dicranota">Dicranota</tp:taxon-name-part> (<tp:taxon-name-part taxon-name-part-type="subgenus" reg="Dicranota">Dicranota</tp:taxon-name-part>) <tp:taxon-name-part taxon-name-part-type="species" reg="guerini">guerini</tp:taxon-name-part></tp:taxon-name><tp:taxon-authority>Zetterstedt, 1838</tp:taxon-authority><xref ref-type="fig" rid="F4">Figs 9–15</xref><xref ref-type="fig" rid="F20">, 79</xref><tp:nomenclature-citation-list><tp:nomenclature-citation><tp:taxon-name>
                <tp:taxon-name-part taxon-name-part-type="genus" reg="Dicranota">Dicranota</tp:taxon-name-part> <tp:taxon-name-part taxon-name-part-type="species" reg="guerini">guerini</tp:taxon-name-part></tp:taxon-name><comment>Zetterstedt, 1838: 851; <xref ref-type="bibr" rid="B31">Lundström 1912</xref>: 65; <xref ref-type="bibr" rid="B21">Edwards 1921</xref>: 225; <xref ref-type="bibr" rid="B32">Meijere 1921</xref>: 26; <xref ref-type="bibr" rid="B37">Pierre 1924</xref>: 137; <xref ref-type="bibr" rid="B20">Czižek 1931</xref>: 175; <xref ref-type="bibr" rid="B30">Lackschewitz 1940</xref>: 111, 113; <xref ref-type="bibr" rid="B24">Fahy 1972</xref>: 260–263.</comment></tp:nomenclature-citation><tp:nomenclature-citation><tp:taxon-name>
                <tp:taxon-name-part taxon-name-part-type="genus" reg="Dicranota"/>
                <tp:taxon-name-part taxon-name-part-type="species" reg="galactoptera"/>
              </tp:taxon-name><comment>?<tp:taxon-name><tp:taxon-name-part taxon-name-part-type="genus" reg="Dicranota">Dicranota</tp:taxon-name-part> <tp:taxon-name-part taxon-name-part-type="species" reg="galactoptera">galactoptera</tp:taxon-name-part></tp:taxon-name> Alexander, 1927: 5–6. </comment></tp:nomenclature-citation><tp:nomenclature-citation><tp:taxon-name>
                <tp:taxon-name-part taxon-name-part-type="genus" reg="Dicranota">Dicranota</tp:taxon-name-part> (<tp:taxon-name-part taxon-name-part-type="subgenus" reg="Dicranota">Dicranota</tp:taxon-name-part>) <tp:taxon-name-part taxon-name-part-type="species" reg="guerini">guerini</tp:taxon-name-part></tp:taxon-name><comment>: <xref ref-type="bibr" rid="B22">Edwards 1938</xref>: 59; <xref ref-type="bibr" rid="B18">Coe 1950</xref>: 137; <xref ref-type="bibr" rid="B45">Starý and Rozkošný 1970</xref>: 101.</comment></tp:nomenclature-citation></tp:nomenclature-citation-list></tp:nomenclature><tp:treatment-sec sec-type="material" id="SECID0EJQBI"><title>Examined material</title><p><bold>(Fig. <xref ref-type="fig" rid="F20">79</xref>). North Korea</bold> • 1 ♀ (pinned); Chonsani; alt. 1219 m; 29 April 1940; A. M. Yankovsky leg.; <named-content xmlns:xlink="http://www.w3.org/1999/xlink" content-type="dwc:institutional_code" xlink:title="National Museum of Natural History, Smithsonian Institution" xlink:href="http://grbio.org/institution/smithsonian-institution-national-museum-natural-history-0" xlink:type="simple">USNM</named-content> • 3 ♂ (pinned); Chonsani; alt. 1524 m; 26 June 1940; A. M. Yankovsky leg.; <named-content xmlns:xlink="http://www.w3.org/1999/xlink" content-type="dwc:institutional_code" xlink:title="National Museum of Natural History, Smithsonian Institution" xlink:href="http://grbio.org/institution/smithsonian-institution-national-museum-natural-history-0" xlink:type="simple">USNM</named-content> • 5 ♂ (pinned, genitalia in microvials with glycerol on same pins); Chonsani; alt. 1067 m; 27 June 1940; A. M. Yankovsky leg.; <named-content xmlns:xlink="http://www.w3.org/1999/xlink" content-type="dwc:institutional_code" xlink:title="National Museum of Natural History, Smithsonian Institution" xlink:href="http://grbio.org/institution/smithsonian-institution-national-museum-natural-history-0" xlink:type="simple">USNM</named-content> • 5 ♂ (pinned, genitalia in microvials with glycerol on same pins); Chonsani; alt. 1219 m; 27 June 1940; A. M. Yankovsky leg.; <named-content xmlns:xlink="http://www.w3.org/1999/xlink" content-type="dwc:institutional_code" xlink:title="National Museum of Natural History, Smithsonian Institution" xlink:href="http://grbio.org/institution/smithsonian-institution-national-museum-natural-history-0" xlink:type="simple">USNM</named-content> • 1 ♂ (pinned); Chonsani; alt. 1067 m; 29 June 1940; A. M. Yankovsky leg.; <named-content xmlns:xlink="http://www.w3.org/1999/xlink" content-type="dwc:institutional_code" xlink:title="National Museum of Natural History, Smithsonian Institution" xlink:href="http://grbio.org/institution/smithsonian-institution-national-museum-natural-history-0" xlink:type="simple">USNM</named-content> • 2 ♀ (pinned); Chonsani; alt. 1219 m; 1 July 1940; A. M. Yankovsky leg.; <named-content xmlns:xlink="http://www.w3.org/1999/xlink" content-type="dwc:institutional_code" xlink:title="National Museum of Natural History, Smithsonian Institution" xlink:href="http://grbio.org/institution/smithsonian-institution-national-museum-natural-history-0" xlink:type="simple">USNM</named-content> • 2 ♂ (pinned); Chonsani; alt. 1524 m; 4 July 1940; A. M. Yankovsky leg.; <named-content xmlns:xlink="http://www.w3.org/1999/xlink" content-type="dwc:institutional_code" xlink:title="National Museum of Natural History, Smithsonian Institution" xlink:href="http://grbio.org/institution/smithsonian-institution-national-museum-natural-history-0" xlink:type="simple">USNM</named-content> • 1 ♀ (pinned); Chonsani; alt. 1219 m; 4 July 1940; A. M. Yankovsky leg.; <named-content xmlns:xlink="http://www.w3.org/1999/xlink" content-type="dwc:institutional_code" xlink:title="National Museum of Natural History, Smithsonian Institution" xlink:href="http://grbio.org/institution/smithsonian-institution-national-museum-natural-history-0" xlink:type="simple">USNM</named-content> • 2 ♂, 1 ♀ (pinned); Pontani Paiktusan; alt. 1372 m; 17 July 1940; A. M. Yankovsky leg.; <named-content xmlns:xlink="http://www.w3.org/1999/xlink" content-type="dwc:institutional_code" xlink:title="National Museum of Natural History, Smithsonian Institution" xlink:href="http://grbio.org/institution/smithsonian-institution-national-museum-natural-history-0" xlink:type="simple">USNM</named-content> • 3 ♂ (pinned); Pontani Paiktusan; alt. 1676 m; 28 July 1940; A. M. Yankovsky leg.; <named-content xmlns:xlink="http://www.w3.org/1999/xlink" content-type="dwc:institutional_code" xlink:title="National Museum of Natural History, Smithsonian Institution" xlink:href="http://grbio.org/institution/smithsonian-institution-national-museum-natural-history-0" xlink:type="simple">USNM</named-content> • 2 ♂ (pinned); Pontani Paiktusan; alt. 1524–1829 m; 28 July 1940; A. M. Yankovsky leg.; <named-content xmlns:xlink="http://www.w3.org/1999/xlink" content-type="dwc:institutional_code" xlink:title="National Museum of Natural History, Smithsonian Institution" xlink:href="http://grbio.org/institution/smithsonian-institution-national-museum-natural-history-0" xlink:type="simple">USNM</named-content> • 4 ♂ (pinned, genitalia of 1 ♂ in microvial with glycerol on same pin); Pontani Paiktusan; alt. 1676 m; 31 July 1940; A. M. Yankovsky leg.; <named-content xmlns:xlink="http://www.w3.org/1999/xlink" content-type="dwc:institutional_code" xlink:title="National Museum of Natural History, Smithsonian Institution" xlink:href="http://grbio.org/institution/smithsonian-institution-national-museum-natural-history-0" xlink:type="simple">USNM</named-content> • 1 ♂ (pinned); Pontani Paiktusan; alt. 1676–1920 m; 1 August 1940; A. M. Yankovsky leg.; <named-content xmlns:xlink="http://www.w3.org/1999/xlink" content-type="dwc:institutional_code" xlink:title="National Museum of Natural History, Smithsonian Institution" xlink:href="http://grbio.org/institution/smithsonian-institution-national-museum-natural-history-0" xlink:type="simple">USNM</named-content> • 1 ♂ (pinned); Chonsani; alt. 1067 m; 5 August 1940; A. M. Yankovsky leg.; <named-content xmlns:xlink="http://www.w3.org/1999/xlink" content-type="dwc:institutional_code" xlink:title="National Museum of Natural History, Smithsonian Institution" xlink:href="http://grbio.org/institution/smithsonian-institution-national-museum-natural-history-0" xlink:type="simple">USNM</named-content> • 2 ♂ (pinned); Pontani Paiktusan; alt. 1890 m; 5 August 1940; A. M. Yankovsky leg.; <named-content xmlns:xlink="http://www.w3.org/1999/xlink" content-type="dwc:institutional_code" xlink:title="National Museum of Natural History, Smithsonian Institution" xlink:href="http://grbio.org/institution/smithsonian-institution-national-museum-natural-history-0" xlink:type="simple">USNM</named-content> • 1 ♂ (pinned); Pontani Paiktusan; alt. 1890 m; 6 August 1940; A. M. Yankovsky leg.; <named-content xmlns:xlink="http://www.w3.org/1999/xlink" content-type="dwc:institutional_code" xlink:title="National Museum of Natural History, Smithsonian Institution" xlink:href="http://grbio.org/institution/smithsonian-institution-national-museum-natural-history-0" xlink:type="simple">USNM</named-content> • 1 ex. (pinned, tip of abdomen broken); Pontani Paiktusan; 6 August 1940; A. M. Yankovsky leg.; <named-content xmlns:xlink="http://www.w3.org/1999/xlink" content-type="dwc:institutional_code" xlink:title="National Museum of Natural History, Smithsonian Institution" xlink:href="http://grbio.org/institution/smithsonian-institution-national-museum-natural-history-0" xlink:type="simple">USNM</named-content> • 2 ♂, 1 ex. (pinned, tip of 1 ex. abdomen broken); Pontani Paiktusan; alt. 1768–1942 m; 8 August 1940; A. M. Yankovsky leg.; <named-content xmlns:xlink="http://www.w3.org/1999/xlink" content-type="dwc:institutional_code" xlink:title="National Museum of Natural History, Smithsonian Institution" xlink:href="http://grbio.org/institution/smithsonian-institution-national-museum-natural-history-0" xlink:type="simple">USNM</named-content> • 1 ♀ (pinned); Pontani Paiktusan; alt. 1829 m; 8 August 1940; A. M. Yankovsky leg.; <named-content xmlns:xlink="http://www.w3.org/1999/xlink" content-type="dwc:institutional_code" xlink:title="National Museum of Natural History, Smithsonian Institution" xlink:href="http://grbio.org/institution/smithsonian-institution-national-museum-natural-history-0" xlink:type="simple">USNM</named-content> • 1 ♂ (pinned); Pontani Paiktusan; alt. 1859 m; 8 August 1940; A. M. Yankovsky leg.; <named-content xmlns:xlink="http://www.w3.org/1999/xlink" content-type="dwc:institutional_code" xlink:title="National Museum of Natural History, Smithsonian Institution" xlink:href="http://grbio.org/institution/smithsonian-institution-national-museum-natural-history-0" xlink:type="simple">USNM</named-content> • 1 ♂ (pinned); Pontani Paiktusan; alt. 1859 m; 9 August 1940; A. M. Yankovsky leg.; <named-content xmlns:xlink="http://www.w3.org/1999/xlink" content-type="dwc:institutional_code" xlink:title="National Museum of Natural History, Smithsonian Institution" xlink:href="http://grbio.org/institution/smithsonian-institution-national-museum-natural-history-0" xlink:type="simple">USNM</named-content> • 1 ♂ (pinned, genitalia in microvial with glycerol on same pin); Pontani Paiktusan; alt. 1920 m; 10 August 1940; A. M. Yankovsky leg.; <named-content xmlns:xlink="http://www.w3.org/1999/xlink" content-type="dwc:institutional_code" xlink:title="National Museum of Natural History, Smithsonian Institution" xlink:href="http://grbio.org/institution/smithsonian-institution-national-museum-natural-history-0" xlink:type="simple">USNM</named-content> • 1 ♂ (pinned); Pontani Paiktusan; alt. 1859 m; 10 August 1940; A. M. Yankovsky leg.; <named-content xmlns:xlink="http://www.w3.org/1999/xlink" content-type="dwc:institutional_code" xlink:title="National Museum of Natural History, Smithsonian Institution" xlink:href="http://grbio.org/institution/smithsonian-institution-national-museum-natural-history-0" xlink:type="simple">USNM</named-content> • 3 ♂ (pinned, genitalia of 1 ♂ in microvial with glycerol on same pin); Pontani Paiktusan; alt. 1890 m; 10 August 1940; A. M. Yankovsky leg.; <named-content xmlns:xlink="http://www.w3.org/1999/xlink" content-type="dwc:institutional_code" xlink:title="National Museum of Natural History, Smithsonian Institution" xlink:href="http://grbio.org/institution/smithsonian-institution-national-museum-natural-history-0" xlink:type="simple">USNM</named-content> • 1 ♂ (pinned, genitalia in microvial with glycerol on same pin); Pontani Paiktusan; alt. 1942 m; 13 August 1940; A. M. Yankovsky leg.; <named-content xmlns:xlink="http://www.w3.org/1999/xlink" content-type="dwc:institutional_code" xlink:title="National Museum of Natural History, Smithsonian Institution" xlink:href="http://grbio.org/institution/smithsonian-institution-national-museum-natural-history-0" xlink:type="simple">USNM</named-content> • 1 ♂ (pinned); Pontani Paiktusan; alt. 1829 m; 17 August 1940; A. M. Yankovsky leg.; <named-content xmlns:xlink="http://www.w3.org/1999/xlink" content-type="dwc:institutional_code" xlink:title="National Museum of Natural History, Smithsonian Institution" xlink:href="http://grbio.org/institution/smithsonian-institution-national-museum-natural-history-0" xlink:type="simple">USNM</named-content> • 2 ♀ (pinned); Pontani Paiktusan; alt. 1920 m; 18 August 1940; A. M. Yankovsky leg.; <named-content xmlns:xlink="http://www.w3.org/1999/xlink" content-type="dwc:institutional_code" xlink:title="National Museum of Natural History, Smithsonian Institution" xlink:href="http://grbio.org/institution/smithsonian-institution-national-museum-natural-history-0" xlink:type="simple">USNM</named-content> • 1 ♂ (pinned); Pontani Paiktusan; alt. 1920 m; 20 August 1940; A. M. Yankovsky leg.; <named-content xmlns:xlink="http://www.w3.org/1999/xlink" content-type="dwc:institutional_code" xlink:title="National Museum of Natural History, Smithsonian Institution" xlink:href="http://grbio.org/institution/smithsonian-institution-national-museum-natural-history-0" xlink:type="simple">USNM</named-content> • 1 ♂ (pinned); Pontani Paiktusan; alt. 1942 m; 23 August 1940; A. M. Yankovsky leg.; <named-content xmlns:xlink="http://www.w3.org/1999/xlink" content-type="dwc:institutional_code" xlink:title="National Museum of Natural History, Smithsonian Institution" xlink:href="http://grbio.org/institution/smithsonian-institution-national-museum-natural-history-0" xlink:type="simple">USNM</named-content> • 1 ♂ (pinned, genitalia in microvial with glycerol on same pin); Pontani Paiktusan; alt. 1829–1942 m; 24 August 1940; A. M. Yankovsky leg.; <named-content xmlns:xlink="http://www.w3.org/1999/xlink" content-type="dwc:institutional_code" xlink:title="National Museum of Natural History, Smithsonian Institution" xlink:href="http://grbio.org/institution/smithsonian-institution-national-museum-natural-history-0" xlink:type="simple">USNM</named-content> • 1 ♀ (pinned); Pontani Paiktusan; alt. 1829–1942 m; 27 August 1940; A. M. Yankovsky leg.; <named-content xmlns:xlink="http://www.w3.org/1999/xlink" content-type="dwc:institutional_code" xlink:title="National Museum of Natural History, Smithsonian Institution" xlink:href="http://grbio.org/institution/smithsonian-institution-national-museum-natural-history-0" xlink:type="simple">USNM</named-content>; <bold>Mongolia</bold> • 1 ♂ (pinned, genitalia in microvial with glycerol on same pin); Bayan-Olgiy Aimag, Nogoonnuur Soum, Zakhin Us Gol, 15 km W Nogoonnuur; <named-content xmlns:xlink="http://www.w3.org/1999/xlink" content-type="dwc:verbatimCoordinates" xlink:type="simple"><named-content content-type="geo-json" specific-use="{&#34;type&#34;:&#34;Point&#34;,&#34;coordinates&#34;:[90.034970,49.577740]}" id="NCID0EXUBI" xlink:type="simple">49.57774°N, 90.03497°E</named-content></named-content>; alt. 1764 m; 8–9 July 2010; S. Podenas leg.; MAIS 2010070803 (<abbrev xmlns:xlink="http://www.w3.org/1999/xlink" xlink:title="The Academy of Natural Sciences of Drexel University" id="ABBRID0E3UBI" xlink:type="simple">ANSP</abbrev>) • 1 ♂ (pinned, genitalia in microvial with glycerol on same pin); Uvs Aimag, Turgen Soum Springs S side of Khondlon Gol, 6 km W Turgen; <named-content xmlns:xlink="http://www.w3.org/1999/xlink" content-type="dwc:verbatimCoordinates" xlink:type="simple"><named-content content-type="geo-json" specific-use="{&#34;type&#34;:&#34;Point&#34;,&#34;coordinates&#34;:[91.601400,50.074580]}" id="NCID0EDVBI" xlink:type="simple">50.07458°N, 91.60140°E</named-content></named-content>; alt. 1316 m; 14 July 2010; S. Podenas leg.; MAIS 2010071401 (<abbrev xmlns:xlink="http://www.w3.org/1999/xlink" xlink:title="The Academy of Natural Sciences of Drexel University" id="ABBRID0EIVBI" xlink:type="simple">ANSP</abbrev>) • 1 ♂ (pinned, genitalia in microvial with glycerol on same pin); Uvs Aimag, Turgen Soum, Javartain Gol &amp; Turgen Gol, 33 km SW Turgen; <named-content xmlns:xlink="http://www.w3.org/1999/xlink" content-type="dwc:verbatimCoordinates" xlink:type="simple"><named-content content-type="geo-json" specific-use="{&#34;type&#34;:&#34;Point&#34;,&#34;coordinates&#34;:[91.352390,49.892340]}" id="NCID0EPVBI" xlink:type="simple">49.89234°N, 91.35239°E</named-content></named-content>; alt. 1849 m; 16–17 July 2010; S. Podenas leg.; MAIS 2010071602 (<abbrev xmlns:xlink="http://www.w3.org/1999/xlink" xlink:title="The Academy of Natural Sciences of Drexel University" id="ABBRID0EUVBI" xlink:type="simple">ANSP</abbrev>).</p></tp:treatment-sec><tp:treatment-sec sec-type="redescription" id="SECID0EYVBI"><title>Redescription.</title><p>General body colouration greyish brown densely covered with grey pruinosity. Body length of male 7.0–7.5 mm, of female 7.6–9.0 mm. Wing length of male 7.1–8.5 mm, of female 9.3–9.5 mm.</p><p><bold><italic>Head</italic>.</bold> Densely dusted with greyish brown pruinosity, covered with short erect yellowish setae posteriorly, naked frontally. Eyes widely separated in both sexes, distance between them at base of antennae exceeds length of both basal antennomeres taken together. Antenna 2.7–3.3 mm long in male, reaching posterior margin of first abdominal segment if bent backwards, 1.5 mm in female, reaching slightly before middle of presutural scutum if bent backwards. Whole antenna uniformly dark brown, scape elongate, nearly twice as long as wide, pedicel subglobular. Flagellum 11-segmented in male, 10-segmented in female. Male flagellomeres elongate, nearly cylindrical, ~ 4 × as long as wide, decreasing in length towards apex of antenna, densely covered with short, dense and erect light grey pubescence. Basal female flagellomere elongate, remaining segments oval, pubescence very short. Verticils dark brown, short, ≤ 0.5 × as long as width of flagellomere in male, as long as width of flagellomere in female. Rostrum brown dusted with grey, palpus pale brown to brown in male, darker in female. Labellum pale brown.</p><p><bold><italic>Thorax</italic>.</bold> Cervical sclerites yellowish brown. Pronotum brownish grey covered with erect greyish setae. Presutural scutum densely covered with brownish grey pruinosity, with three distinct dark brown stripes. Median stripe wide, separated along middle by very narrow light vitta. Lateral stripe short. Stripes without darker margins. Tubercular pit and pseudosutural fovea indistinct. Scutal lobe dark brown laterally, grey medially. Area between scutal lobes pale grey posteriorly. Scutellum greyish frontally, brownish posteriorly. Mediotergite greyish with narrowly pale brown frontal margin and darker posterior part. Pleuron uniformly brownish grey, darker brown where pruinosity has been denuded. Prothoracic spiracle surrounded by pale brown membrane. Wing (Figs <xref ref-type="fig" rid="F4">9–11</xref>) long and narrow, widest at tip of vein <italic>CuP</italic>, translucent, strongly iridescent with light brownish tinge. Stigma distinct, elongate, brown to dark brown. Distinct dark spot surrounds base of <italic>R<sub>5</sub></italic> and cross-vein <italic>r-m</italic>. Indistinct darker area surrounds base of <italic>Rs</italic>. Veins dark brown, pale at wing base. Venation: <italic>Sc</italic> long, reaching level of stigma, <italic>sc-r</italic> far before base of <italic>Rs</italic>, close to the level of tip of anal vein, but position slightly varies individually from before tip of <italic>A<sub>1</sub></italic> (Fig. <xref ref-type="fig" rid="F4">9</xref>) to slightly beyond it (Figs <xref ref-type="fig" rid="F4">10</xref>, <xref ref-type="fig" rid="F4">11</xref>). <italic>Rs</italic> medium long, more often arched at base (Fig. <xref ref-type="fig" rid="F4">9</xref>), but it could be angulate and short-spurred (Figs <xref ref-type="fig" rid="F4">10</xref>, <xref ref-type="fig" rid="F4">11</xref>), or angulate without spur. Free end of <italic>R<sub>1</sub></italic> longitudinal, as long or shorter than <italic>R<sub>2</sub></italic>. Vein <italic>R<sub>2</sub></italic> transverse, at distal margin of stigma, supernumerary cross-vein in cell <italic>r<sub>1</sub></italic> at frontal margin of stigma. <italic>R<sub>3</sub></italic>, <italic>R<sub>4</sub></italic>, and <italic>R<sub>5</sub></italic> nearly parallel to each other distally. Cell <italic>r<sub>3</sub></italic> with short stem. Cross-vein <italic>r-m</italic> distinct, discal cell open by atrophy of <italic>m-m</italic> vein, closed in rare occasions. Cell <italic>m<sub>1</sub></italic> usually missing or very small, length slightly varies, sometimes missing on one wing, but present on other. Cross-vein <italic>m-cu</italic> slightly beyond branching point of <italic>M</italic>, <italic>CuP</italic> straight, anal vein slightly arched, nearly straight. Anal angle widely rounded. Length of male halter 0.9–1.1 mm, of female 1.1 mm. Stem of halter pale brownish grey with pale base, knob slightly infuscate. Coxae greyish pale brown or brownish yellow, fore and middle coxae darker brown at base, more darkened frontally. Trochanters brownish yellow with slightly darkened distal margin. Femora brownish with pale base, distal margin not darker than remainder of femur. Tibiae and basal tarsomeres brown, distal tarsomeres dark brown. Male femur I: 4.4–5.0 mm long, II: 4.5–4.9 mm, III: 4.8–5.3 mm, tibia I: 4.3–4.8 mm, II: 4.2–4.7 mm, III: 4.9 mm, tarsus I: 6.3–7.3 mm, II: 6.3 mm, III: 6.4–6.6 mm. Female femur III: 4.9 mm long, tibia III: 4.9 mm. Claw simple, without spines.</p><fig id="F4" position="float" orientation="portrait"><object-id xmlns:xlink="http://www.w3.org/1999/xlink" content-type="doi" xlink:type="simple">10.3897/zookeys.1253.146576.figures9-15</object-id><object-id xmlns:xlink="http://www.w3.org/1999/xlink" content-type="arpha" xlink:type="simple">027BA7BD-E23D-563B-8591-BA4372FBA5F9</object-id><label>Figures 9–15.</label><caption><p><tp:taxon-name><tp:taxon-name-part taxon-name-part-type="genus" reg="Dicranota">Dicranota</tp:taxon-name-part> (<tp:taxon-name-part taxon-name-part-type="subgenus" reg="Dicranota">Dicranota</tp:taxon-name-part>) <tp:taxon-name-part taxon-name-part-type="species" reg="guerini">guerini</tp:taxon-name-part></tp:taxon-name> Zetterstedt, 1838 <bold>9</bold> wing <bold>10</bold> wing, variation of venation <bold>11</bold> wing, variation of venation <bold>12</bold> male genitalia, dorsal view <bold>13</bold> male genitalia, lateral view <bold>14</bold> aedeagal complex, dorsal view <bold>15</bold> ovipositor, lateral view.</p></caption><graphic xmlns:xlink="http://www.w3.org/1999/xlink" xlink:href="zookeys-1253-001_article-146576__-g004.jpg" position="float" orientation="portrait" xlink:type="simple" id="oo_1420417.jpg"><uri content-type="original_file" xlink:type="simple">https://binary.pensoft.net/fig/1420417</uri></graphic></fig><p><bold><italic>Abdomen</italic>.</bold> Tergites of male abdomen dark brown with narrowly pale yellow posterior and lateral margins and widely yellow postero-lateral corners, leaving only narrow dark line between them along the middle of sclerite. Sternites with brown basal half and yellow posterior, narrowly pale grey along posterior margin. Female abdomen with less distinct pattern, tergites greyish brown, darker along middle, sternites yellowish brown. Posterior margins of segments narrowly pale.</p><p><bold><italic>Male terminalia</italic></bold> (Figs <xref ref-type="fig" rid="F4">12–14</xref>) brown to dark brown, not distinctly darker than preceding segments. Posterior margin of epandrium slightly concave, postero-lateral angle with small bump. Gonocoxite short and wide with large rounded setose postero-dorsal lobe better discernible in lateral view (Fig. <xref ref-type="fig" rid="F4">13</xref>). Interbase long and narrow, widened subapically, tip spine-shaped. Outer gonostylus pale, unusually for the genus, long and narrow, fleshy and setose. Inner gonostylus sausage-shaped, slightly arched with bluntly rounded tip, mesal margin setose. Aedeagus (Fig. <xref ref-type="fig" rid="F4">14</xref>) short with two pairs of lateral apodemes, dorsal apodemes long and narrow, making together V-shaped structure. Posterior segments of female abdomen concolourous with the rest of abdomen.</p><p><bold><italic>Ovipositor</italic></bold> (Fig. <xref ref-type="fig" rid="F4">15</xref>). Darkened at base. Cercus just slightly arched, blunt-apexed, distal part yellow. Hypogynial valve straight, blackish at base, distal part pale, dorsal margin with short arched setae at base. Spermatheca small and rounded.</p></tp:treatment-sec><tp:treatment-sec sec-type="Elevation range" id="SECID0EZ2BI"><title>Elevation range.</title><p>From 1000 m to nearly 2000 m.</p></tp:treatment-sec><tp:treatment-sec sec-type="Period of activity" id="SECID0E52BI"><title>Period of activity.</title><p>From late April through to end of August.</p></tp:treatment-sec><tp:treatment-sec sec-type="habitat" id="SECID0ED3BI"><title>Habitat.</title><p>Larvae develop in small springs, rivulets, streams, and fast running medium-sized rivers with sand or gravel on the bottom. Usually more abundant in small springs and rivulets. Larvae predacious.</p></tp:treatment-sec><tp:treatment-sec sec-type="distribution" id="SECID0EI3BI"><title>General distribution.</title><p>Wide-spread throughout the whole Palaearctic.</p></tp:treatment-sec><tp:treatment-sec sec-type="remarks" id="SECID0EN3BI"><title>Remark.</title><p>This species is recorded from the Korean Peninsula for the first time.</p></tp:treatment-sec><tp:treatment-sec><!--Section generated to contain objects referenced in tp:taxon-treatment.--><fig id="F20" position="float" orientation="portrait"><object-id xmlns:xlink="http://www.w3.org/1999/xlink" content-type="doi" xlink:type="simple">10.3897/zookeys.1253.146576.figures77-93</object-id><object-id xmlns:xlink="http://www.w3.org/1999/xlink" content-type="arpha" xlink:type="simple">4FE60C2B-A7BB-5CF6-AAFB-49CA264EBE1B</object-id><label>Figures 77–93.</label><caption><p>Sampling localities of Korean <italic><tp:taxon-name><tp:taxon-name-part taxon-name-part-type="genus" reg="Dicranota">Dicranota</tp:taxon-name-part></tp:taxon-name></italic><bold>77</bold><tp:taxon-name><tp:taxon-name-part taxon-name-part-type="genus" reg="Dicranota">D.</tp:taxon-name-part> (<tp:taxon-name-part taxon-name-part-type="subgenus" reg="Dicranota">Dicranota</tp:taxon-name-part>) <tp:taxon-name-part taxon-name-part-type="species" reg="coreana">coreana</tp:taxon-name-part></tp:taxon-name> Alexander, 1940, stat. nov.<bold>78</bold><tp:taxon-name><tp:taxon-name-part taxon-name-part-type="genus" reg="Dicranota">D.</tp:taxon-name-part> (<tp:taxon-name-part taxon-name-part-type="subgenus" reg="Dicranota">Dicranota</tp:taxon-name-part>) <tp:taxon-name-part taxon-name-part-type="species" reg="crassicauda">crassicauda</tp:taxon-name-part></tp:taxon-name> Tjeder, 1972 <bold>79</bold><tp:taxon-name><tp:taxon-name-part taxon-name-part-type="genus" reg="Dicranota">D.</tp:taxon-name-part> (<tp:taxon-name-part taxon-name-part-type="subgenus" reg="Dicranota">Dicranota</tp:taxon-name-part>) <tp:taxon-name-part taxon-name-part-type="species" reg="guerini">guerini</tp:taxon-name-part></tp:taxon-name> Zetterstedt, 1838 <bold>80</bold><italic><tp:taxon-name><tp:taxon-name-part taxon-name-part-type="genus" reg="Dicranota">D.</tp:taxon-name-part> (<tp:taxon-name-part taxon-name-part-type="subgenus" reg="Dicranota">Dicranota</tp:taxon-name-part>) <tp:taxon-name-part taxon-name-part-type="species" reg="yezoensis">yezoensis</tp:taxon-name-part></tp:taxon-name></italic> Alexander, 1924 <bold>81</bold><tp:taxon-name><tp:taxon-name-part taxon-name-part-type="genus" reg="Dicranota">D.</tp:taxon-name-part> (<tp:taxon-name-part taxon-name-part-type="subgenus" reg="Eudicranota">Eudicranota</tp:taxon-name-part>) <tp:taxon-name-part taxon-name-part-type="species" reg="distincta">distincta</tp:taxon-name-part></tp:taxon-name> Podenas, sp. nov. <bold>82</bold><tp:taxon-name><tp:taxon-name-part taxon-name-part-type="genus" reg="Dicranota">D.</tp:taxon-name-part> (<tp:taxon-name-part taxon-name-part-type="subgenus" reg="Eudicranota">Eudicranota</tp:taxon-name-part>) <tp:taxon-name-part taxon-name-part-type="species" reg="perdistincta">perdistincta</tp:taxon-name-part></tp:taxon-name> Alexander, 1940 <bold>83</bold><tp:taxon-name><tp:taxon-name-part taxon-name-part-type="genus" reg="Dicranota">D.</tp:taxon-name-part> (<tp:taxon-name-part taxon-name-part-type="subgenus" reg="Eudicranota">Eudicranota</tp:taxon-name-part>) <tp:taxon-name-part taxon-name-part-type="species" reg="sibirica">sibirica</tp:taxon-name-part> <tp:taxon-name-part taxon-name-part-type="subspecies" reg="sibirica">sibirica</tp:taxon-name-part></tp:taxon-name> (Alexander, 1925) <bold>84</bold><tp:taxon-name><tp:taxon-name-part taxon-name-part-type="genus" reg="Dicranota">D.</tp:taxon-name-part> (<tp:taxon-name-part taxon-name-part-type="subgenus" reg="Ludicia">Ludicia</tp:taxon-name-part>) <tp:taxon-name-part taxon-name-part-type="species" reg="emarginata">emarginata</tp:taxon-name-part></tp:taxon-name> (Alexander, 1945) <bold>85</bold><tp:taxon-name><tp:taxon-name-part taxon-name-part-type="genus" reg="Dicranota">D.</tp:taxon-name-part> (<tp:taxon-name-part taxon-name-part-type="subgenus" reg="Rhaphidolabis">Rhaphidolabis</tp:taxon-name-part>) <tp:taxon-name-part taxon-name-part-type="species" reg="gibbera">gibbera</tp:taxon-name-part></tp:taxon-name> (Alexander, 1921) <bold>86</bold><tp:taxon-name><tp:taxon-name-part taxon-name-part-type="genus" reg="Dicranota">D.</tp:taxon-name-part> (<tp:taxon-name-part taxon-name-part-type="subgenus" reg="Rhaphidolabis">Rhaphidolabis</tp:taxon-name-part>) <tp:taxon-name-part taxon-name-part-type="species" reg="luteola">luteola</tp:taxon-name-part></tp:taxon-name> Alexander, 1938 <bold>87</bold><tp:taxon-name><tp:taxon-name-part taxon-name-part-type="genus" reg="Dicranota">D.</tp:taxon-name-part> (<tp:taxon-name-part taxon-name-part-type="subgenus" reg="Rhaphidolabis">Rhaphidolabis</tp:taxon-name-part>) <tp:taxon-name-part taxon-name-part-type="species" reg="minuscula">minuscula</tp:taxon-name-part></tp:taxon-name> Alexander, 1938 <bold>88</bold><tp:taxon-name><tp:taxon-name-part taxon-name-part-type="genus" reg="Dicranota">D.</tp:taxon-name-part> (<tp:taxon-name-part taxon-name-part-type="subgenus" reg="Rhaphidolabis">Rhaphidolabis</tp:taxon-name-part>) <tp:taxon-name-part taxon-name-part-type="species" reg="neoconsors">neoconsors</tp:taxon-name-part></tp:taxon-name> Alexander, 1938 <bold>89</bold><tp:taxon-name><tp:taxon-name-part taxon-name-part-type="genus" reg="Dicranota">D.</tp:taxon-name-part> (<tp:taxon-name-part taxon-name-part-type="subgenus" reg="Rhaphidolabis">Rhaphidolabis</tp:taxon-name-part>) <tp:taxon-name-part taxon-name-part-type="species" reg="ompoana">ompoana</tp:taxon-name-part></tp:taxon-name> Alexander, 1945 <bold>90</bold><tp:taxon-name><tp:taxon-name-part taxon-name-part-type="genus" reg="Dicranota">D.</tp:taxon-name-part> (<tp:taxon-name-part taxon-name-part-type="subgenus" reg="Rhaphidolabis">Rhaphidolabis</tp:taxon-name-part>) <tp:taxon-name-part taxon-name-part-type="species" reg="polymera">polymera</tp:taxon-name-part></tp:taxon-name> Alexander, 1933 <bold>91</bold><tp:taxon-name><tp:taxon-name-part taxon-name-part-type="genus" reg="Dicranota">D.</tp:taxon-name-part> (<tp:taxon-name-part taxon-name-part-type="subgenus" reg="Rhaphidolabis">Rhaphidolabis</tp:taxon-name-part>) <tp:taxon-name-part taxon-name-part-type="species" reg="seoi">seoi</tp:taxon-name-part></tp:taxon-name> Podenas, sp. nov. <bold>92</bold><tp:taxon-name><tp:taxon-name-part taxon-name-part-type="genus" reg="Dicranota">D.</tp:taxon-name-part> (<tp:taxon-name-part taxon-name-part-type="subgenus" reg="Rhaphidolabis">Rhaphidolabis</tp:taxon-name-part>) <tp:taxon-name-part taxon-name-part-type="species" reg="squarrosa">squarrosa</tp:taxon-name-part></tp:taxon-name> Savchenko, 1976 <bold>93</bold><tp:taxon-name><tp:taxon-name-part taxon-name-part-type="genus" reg="Dicranota">D.</tp:taxon-name-part> (<tp:taxon-name-part taxon-name-part-type="subgenus" reg="Rhaphidolabis">Rhaphidolabis</tp:taxon-name-part>) <tp:taxon-name-part taxon-name-part-type="species" reg="yeongokia">yeongokia</tp:taxon-name-part></tp:taxon-name> Podenas, sp. nov.</p></caption><graphic xmlns:xlink="http://www.w3.org/1999/xlink" xlink:href="zookeys-1253-001_article-146576__-g020.jpg" position="float" orientation="portrait" xlink:type="simple" id="oo_1420433.jpg"><uri content-type="original_file" xlink:type="simple">https://binary.pensoft.net/fig/1420433</uri></graphic></fig></tp:treatment-sec><ref-list><ref id="B31"><mixed-citation xmlns:xlink="http://www.w3.org/1999/xlink" xlink:type="simple"><person-group><name name-style="western"><surname>Lundström</surname><given-names>C</given-names></name></person-group> (<year>1912</year>) <article-title>Beitrage zur Kenntnis der Dipteren Finlands, VIII. Supplement 2. <tp:taxon-name><tp:taxon-name-part taxon-name-part-type="family">Mycetophilidae</tp:taxon-name-part></tp:taxon-name>, <tp:taxon-name><tp:taxon-name-part taxon-name-part-type="family">Tipulidae</tp:taxon-name-part></tp:taxon-name>, <tp:taxon-name><tp:taxon-name-part taxon-name-part-type="family">Cylindrotomidae</tp:taxon-name-part></tp:taxon-name> und <tp:taxon-name><tp:taxon-name-part taxon-name-part-type="family">Limnobiidae</tp:taxon-name-part></tp:taxon-name>.</article-title><source>Acta Societatis pro Fauna et Flora Fennica</source><volume>36</volume>(<issue>1</issue>): <fpage>1</fpage>–<lpage>70</lpage>.</mixed-citation></ref><ref id="B21"><mixed-citation xmlns:xlink="http://www.w3.org/1999/xlink" xlink:type="simple"><person-group><name name-style="western"><surname>Edwards</surname><given-names>FW</given-names></name></person-group> (<year>1921</year>) <article-title>British <tp:taxon-name><tp:taxon-name-part taxon-name-part-type="family">Limnobiidae</tp:taxon-name-part></tp:taxon-name>: some records and corrections.</article-title><source>Transactions of the Royal Entomological Society of London</source><volume>1921</volume>: <fpage>196</fpage>–<lpage>230</lpage>. <ext-link xlink:href="10.1111/j.1365-2311.1921.tb02806.x" ext-link-type="doi" xlink:type="simple">https://doi.org/10.1111/j.1365-2311.1921.tb02806.x</ext-link></mixed-citation></ref><ref id="B32"><mixed-citation xmlns:xlink="http://www.w3.org/1999/xlink" xlink:type="simple"><person-group><name name-style="western"><surname>Meijere</surname><given-names>JCH de</given-names></name></person-group> (<year>1921</year>) <article-title>Studien uber palaearktische, vorwiegend hollandische Limnobiiden, insbesondere uber ihre Kopulationsorgane (Schluss).</article-title><source>Tijdschrift voor Entomologie</source><volume>64</volume>: <fpage>54</fpage>–<lpage>118</lpage>.</mixed-citation></ref><ref id="B37"><mixed-citation xmlns:xlink="http://www.w3.org/1999/xlink" xlink:type="simple"><person-group><name name-style="western"><surname>Pierre</surname><given-names>C</given-names></name></person-group> (<year>1924</year>) <source>Dipteres: <tp:taxon-name><tp:taxon-name-part taxon-name-part-type="family">Tipulidae</tp:taxon-name-part></tp:taxon-name>. Faune de France.</source><publisher-name>Paul Lechevalier</publisher-name>, <publisher-loc>Paris</publisher-loc>, <size units="page">159 pp</size>.</mixed-citation></ref><ref id="B20"><mixed-citation xmlns:xlink="http://www.w3.org/1999/xlink" xlink:type="simple"><person-group><name name-style="western"><surname>Czižek</surname><given-names>K</given-names></name></person-group> (<year>1931</year>) <article-title>Die mahrischen Arten der Dipterenfamilien <tp:taxon-name><tp:taxon-name-part taxon-name-part-type="family">Limoniidae</tp:taxon-name-part></tp:taxon-name> und <tp:taxon-name><tp:taxon-name-part taxon-name-part-type="family">Cylindrotomidae</tp:taxon-name-part></tp:taxon-name>.</article-title><source>Zeitschrift des Mahrischen Landesmuseums</source><volume>28</volume>: <fpage>1</fpage>–<lpage>207</lpage>.</mixed-citation></ref><ref id="B30"><mixed-citation xmlns:xlink="http://www.w3.org/1999/xlink" xlink:type="simple"><person-group><name name-style="western"><surname>Lackschewitz</surname><given-names>P</given-names></name></person-group> (<year>1940</year>) <article-title>Die palaarktischen Limnophilinen, Anisomerinen und Pediciinen des Wiener Naturhistorischen Museums.</article-title><source>Annalen des Naturhistorischen Museums Wien</source><volume>50</volume>: <fpage>68</fpage>–<lpage>122</lpage>.</mixed-citation></ref><ref id="B24"><mixed-citation xmlns:xlink="http://www.w3.org/1999/xlink" xlink:type="simple"><person-group><name name-style="western"><surname>Fahy</surname><given-names>E</given-names></name></person-group> (<year>1972</year>) <article-title>The larva and life history of <italic><tp:taxon-name><tp:taxon-name-part taxon-name-part-type="genus">Dicranota</tp:taxon-name-part> <tp:taxon-name-part taxon-name-part-type="species">guerini</tp:taxon-name-part></tp:taxon-name></italic> Zett. (Dipt. <tp:taxon-name><tp:taxon-name-part taxon-name-part-type="family">Tipulidae</tp:taxon-name-part></tp:taxon-name>).</article-title><source>Entomologist</source><volume>105</volume>: <fpage>260</fpage>–<lpage>263</lpage>.</mixed-citation></ref><ref id="B22"><mixed-citation xmlns:xlink="http://www.w3.org/1999/xlink" xlink:type="simple"><person-group><name name-style="western"><surname>Edwards</surname><given-names>FW</given-names></name></person-group> (<year>1938</year>) <article-title>British short-palped craneflies. Taxonomy of adults.</article-title><source>Transactions of the Society for British Entomology</source><volume>5</volume>: <fpage>1</fpage>–<lpage>168</lpage>.</mixed-citation></ref><ref id="B18"><mixed-citation xmlns:xlink="http://www.w3.org/1999/xlink" xlink:type="simple"><person-group><name name-style="western"><surname>Coe</surname><given-names>RL</given-names></name></person-group> (<year>1950</year>) <article-title>Family <tp:taxon-name><tp:taxon-name-part taxon-name-part-type="family">Tipulidae</tp:taxon-name-part></tp:taxon-name>.</article-title><source>Handbooks for the Identification of British Insects</source><volume>9</volume>(<issue>2</issue>): <fpage>1</fpage>–<lpage>66</lpage>.</mixed-citation></ref><ref id="B45"><mixed-citation xmlns:xlink="http://www.w3.org/1999/xlink" xlink:type="simple"><person-group><name name-style="western"><surname>Starý</surname><given-names>J</given-names></name><name name-style="western"><surname>Rozkošný</surname><given-names>R</given-names></name></person-group> (<year>1970</year>) <article-title>Die Slowakischen Arten der Unterfamilie <tp:taxon-name><tp:taxon-name-part taxon-name-part-type="subfamily">Limoniinae</tp:taxon-name-part></tp:taxon-name> (<tp:taxon-name><tp:taxon-name-part taxon-name-part-type="family">Tipulidae</tp:taxon-name-part></tp:taxon-name>, <tp:taxon-name><tp:taxon-name-part taxon-name-part-type="order">Diptera</tp:taxon-name-part></tp:taxon-name>).</article-title><source>Acta Rerum Naturalium Musei Nationalis Slovenici Bratislava</source><volume>15</volume>: <fpage>75</fpage>–<lpage>136</lpage>.</mixed-citation></ref></ref-list></tp:taxon-treatment>
