# Supplementary material for: ﻿Dicranota Zetterstedt, 1838 crane flies (Diptera, Pediciidae) of Korea
Source: Zookeys. 2025 Sep 23;1253:1–72. doi: 10.3897/zookeys.1253.146576 (PMC12485485; doi:10.3897/zookeys.1253.146576)
Supplement: XML Treatment for Dicranota (Eudicranota) distincta [file zookeys.1253.146576-treatment8.xml]

<!DOCTYPE tp:taxon-treatment
  PUBLIC "-//TaxonX//DTD Taxonomic Treatment Publishing DTD v0 20100105//EN" "tax-treatment-NSO.dtd">
<tp:taxon-treatment xmlns:tp="http://www.plazi.org/taxpub"><tp:treatment-meta><kwd-group><label>Taxon classification</label><kwd>
              <named-content content-type="kingdom">Animalia</named-content>
            </kwd><kwd>
              <named-content content-type="order">Diptera</named-content>
            </kwd><kwd>
              <named-content content-type="family">Pediciidae</named-content>
            </kwd></kwd-group><mixed-citation publication-type="journal"><person-group><name><surname>Podenas</surname><given-names>Sigitas</given-names></name><name><surname>Yum</surname><given-names>Jin Whoa</given-names></name><name><surname>Ahn</surname><given-names>Neung-Ho</given-names></name><name><surname>Kim</surname><given-names>Soen Yi</given-names></name><name><surname>Kim</surname><given-names>Jisoo</given-names></name><name><surname>Podeniene</surname><given-names>Virginija</given-names></name></person-group><article-title>﻿<italic><tp:taxon-name><tp:taxon-name-part taxon-name-part-type="genus" reg="Dicranota">Dicranota</tp:taxon-name-part></tp:taxon-name></italic> Zetterstedt, 1838 crane flies (<tp:taxon-name><tp:taxon-name-part taxon-name-part-type="order">Diptera</tp:taxon-name-part></tp:taxon-name>, <tp:taxon-name><tp:taxon-name-part taxon-name-part-type="family">Pediciidae</tp:taxon-name-part></tp:taxon-name>) of Korea</article-title><source>Zookeys</source><day>23</day><month>09</month><year>2025</year><volume>1253</volume><fpage>1</fpage><lpage>72</lpage><pub-id pub-id-type="doi">10.3897/zookeys.1253.146576</pub-id></mixed-citation></tp:treatment-meta><tp:nomenclature><label>﻿</label><tp:taxon-name><object-id xmlns:xlink="http://www.w3.org/1999/xlink" content-type="arpha" xlink:type="simple">510603B8-E44B-5159-9D69-04211BA43700</object-id>
            <tp:taxon-name-part taxon-name-part-type="genus" reg="Dicranota">Dicranota</tp:taxon-name-part> (<tp:taxon-name-part taxon-name-part-type="subgenus" reg="Eudicranota">Eudicranota</tp:taxon-name-part>) <tp:taxon-name-part taxon-name-part-type="species" reg="distincta">distincta</tp:taxon-name-part><object-id xmlns:xlink="http://www.w3.org/1999/xlink" content-type="zoobank" xlink:type="simple">https://zoobank.org/1B05A03D-5F71-4502-AD2F-AB01066CD49F</object-id></tp:taxon-name><tp:taxon-authority>Podenas</tp:taxon-authority><tp:taxon-status xmlns:xlink="http://www.w3.org/1999/xlink" xlink:type="simple">sp. nov.</tp:taxon-status><xref ref-type="fig" rid="F6">Figs 19–20</xref><xref ref-type="fig" rid="F7">, 21–24</xref><xref ref-type="fig" rid="F20">, 81</xref></tp:nomenclature><tp:treatment-sec sec-type="type material" id="SECID0EJNCI"><title>Type material</title><p><bold>(Fig. <xref ref-type="fig" rid="F20">81</xref>). South Korea</bold> • <bold><italic>Holotype</italic></bold> ♂ (pinned); Jeollanam-do, Gurye-gun, Toji-myeon, Naeseo-ri, Piagol valley; <named-content xmlns:xlink="http://www.w3.org/1999/xlink" content-type="dwc:verbatimCoordinates" xlink:type="simple"><named-content content-type="geo-json" specific-use="{&#34;type&#34;:&#34;Point&#34;,&#34;coordinates&#34;:[127.571460,35.271770]}" id="NCID0E3NCI" xlink:type="simple">35.27177°N, 127.57146°E</named-content></named-content>; alt. 490 m; 24 April 2015 (4); S. Podenas leg.; net; <named-content xmlns:xlink="http://www.w3.org/1999/xlink" content-type="dwc:institutional_code" xlink:title="National Institute of Biological Resources" xlink:href="http://grbio.org/institution/national-institute-biological-resources-0" xlink:type="simple">NIBR</named-content>. <bold><italic>Paratypes</italic></bold> • 1 ♀ (in ethanol); Jeollanam-do, Gurye-gun, Toji-myeon, Naeseo-ri, Piagol valley; <named-content xmlns:xlink="http://www.w3.org/1999/xlink" content-type="dwc:verbatimCoordinates" xlink:type="simple"><named-content content-type="geo-json" specific-use="{&#34;type&#34;:&#34;Point&#34;,&#34;coordinates&#34;:[127.580900,35.265860]}" id="NCID0ELOCI" xlink:type="simple">35.26586°N, 127.58090°E</named-content></named-content>; alt. 448 m; 27 April 2012 (2); S. Podenas leg.; net; <named-content xmlns:xlink="http://www.w3.org/1999/xlink" content-type="dwc:institutional_code" xlink:title="National Institute of Biological Resources" xlink:href="http://grbio.org/institution/national-institute-biological-resources-0" xlink:type="simple">NIBR</named-content> • 2 ♂ (pinned, genitalia of 1 ♂ in microvial with glycerol on same pin); Jeollanam-do, Gurye-gun, Toji-myeon, Naedong-ri; <named-content xmlns:xlink="http://www.w3.org/1999/xlink" content-type="dwc:verbatimCoordinates" xlink:type="simple"><named-content content-type="geo-json" specific-use="{&#34;type&#34;:&#34;Point&#34;,&#34;coordinates&#34;:[127.603020,35.261370]}" id="NCID0EXOCI" xlink:type="simple">35.26137°N, 127.60302°E</named-content></named-content>; alt. 431 m; 29 April 2012 (1); S. Podenas leg.; net; <named-content xmlns:xlink="http://www.w3.org/1999/xlink" content-type="dwc:institutional_code" xlink:title="National Institute of Biological Resources" xlink:href="http://grbio.org/institution/national-institute-biological-resources-0" xlink:type="simple">NIBR</named-content> • 3 ♂, 1 ♀ (in ethanol); Jeollabuk-do, Namwon, Sannae-myeon, Deokdong-ri; <named-content xmlns:xlink="http://www.w3.org/1999/xlink" content-type="dwc:verbatimCoordinates" xlink:type="simple"><named-content content-type="geo-json" specific-use="{&#34;type&#34;:&#34;Point&#34;,&#34;coordinates&#34;:[127.532300,35.336920]}" id="NCID0EDPCI" xlink:type="simple">35.33692°N, 127.53230°E</named-content></named-content>; alt. 727 m; 7 May 2013 (5); S. Podenas leg.; net; <named-content xmlns:xlink="http://www.w3.org/1999/xlink" content-type="dwc:institutional_code" xlink:title="National Institute of Biological Resources" xlink:href="http://grbio.org/institution/national-institute-biological-resources-0" xlink:type="simple">NIBR</named-content> • 1 ♀ (in ethanol), 1 ♀ (pinned); Jeollanam-do, Gurye-gun, Toji-myeon, Naeseo-ri, Piagol valley; <named-content xmlns:xlink="http://www.w3.org/1999/xlink" content-type="dwc:verbatimCoordinates" xlink:type="simple"><named-content content-type="geo-json" specific-use="{&#34;type&#34;:&#34;Point&#34;,&#34;coordinates&#34;:[127.581280,35.265800]}" id="NCID0EPPCI" xlink:type="simple">35.26580°N, 127.58128°E</named-content></named-content>; alt. 378 m; 10 May 2013; S. Podenas leg.; net; <named-content xmlns:xlink="http://www.w3.org/1999/xlink" content-type="dwc:institutional_code" xlink:title="National Institute of Biological Resources" xlink:href="http://grbio.org/institution/national-institute-biological-resources-0" xlink:type="simple">NIBR</named-content> • 13 ♂, 1 ♀ (in ethanol), 1 ♂ (pinned); Gyeongsangnam-do, Hamyang, Macheon-myeon, Samjeong-ri; <named-content xmlns:xlink="http://www.w3.org/1999/xlink" content-type="dwc:verbatimCoordinates" xlink:type="simple"><named-content content-type="geo-json" specific-use="{&#34;type&#34;:&#34;Point&#34;,&#34;coordinates&#34;:[127.636720,35.358800]}" id="NCID0E2PCI" xlink:type="simple">35.35880°N, 127.63672°E</named-content></named-content>; alt. 692 m; 11 May 2013 (2); S. Podenas leg.; net; <named-content xmlns:xlink="http://www.w3.org/1999/xlink" content-type="dwc:institutional_code" xlink:title="National Institute of Biological Resources" xlink:href="http://grbio.org/institution/national-institute-biological-resources-0" xlink:type="simple">NIBR</named-content> • 5 ♂ (in ethanol); Gyeongsangnam-do, Hamyang, Macheon-myeon, Samjeong-ri; <named-content xmlns:xlink="http://www.w3.org/1999/xlink" content-type="dwc:verbatimCoordinates" xlink:type="simple"><named-content content-type="geo-json" specific-use="{&#34;type&#34;:&#34;Point&#34;,&#34;coordinates&#34;:[127.641020,35.342430]}" id="NCID0EHQCI" xlink:type="simple">35.34243°N, 127.64102°E</named-content></named-content>; alt. 705 m; 11 May 2013 (4); S. Podenas leg.; net; <named-content xmlns:xlink="http://www.w3.org/1999/xlink" content-type="dwc:institutional_code" xlink:title="National Institute of Biological Resources" xlink:href="http://grbio.org/institution/national-institute-biological-resources-0" xlink:type="simple">NIBR</named-content> • 2 ♂ (pinned), 4 ♂ (in ethanol); Jeollanam-do, Gurye-gun, Toji-myeon, Naeseo-ri, Piagol valley; <named-content xmlns:xlink="http://www.w3.org/1999/xlink" content-type="dwc:verbatimCoordinates" xlink:type="simple"><named-content content-type="geo-json" specific-use="{&#34;type&#34;:&#34;Point&#34;,&#34;coordinates&#34;:[127.571460,35.271770]}" id="NCID0ETQCI" xlink:type="simple">35.27177°N, 127.57146°E</named-content></named-content>; alt. 490 m; 24 April 2015 (4); S. Podenas leg.; net; <named-content xmlns:xlink="http://www.w3.org/1999/xlink" content-type="dwc:institutional_code" xlink:title="National Institute of Biological Resources" xlink:href="http://grbio.org/institution/national-institute-biological-resources-0" xlink:type="simple">NIBR</named-content> • 17 ♂, 2 ♀ (pinned); Jeollanam-do, Gurye-gun, Toji-myeon, Naeseo-ri, Piagol valley; <named-content xmlns:xlink="http://www.w3.org/1999/xlink" content-type="dwc:verbatimCoordinates" xlink:type="simple"><named-content content-type="geo-json" specific-use="{&#34;type&#34;:&#34;Point&#34;,&#34;coordinates&#34;:[127.571460,35.271770]}" id="NCID0E6QCI" xlink:type="simple">35.27177°N, 127.57146°E</named-content></named-content>; alt. 490 m; 27 April 2015 (2); S. Podenas leg.; net; Genbank No. <ext-link xmlns:xlink="http://www.w3.org/1999/xlink" xlink:href="PQ590791" ext-link-type="gen" xlink:type="simple">PQ590791</ext-link> (215 bp), <ext-link xmlns:xlink="http://www.w3.org/1999/xlink" xlink:href="PQ590792" ext-link-type="gen" xlink:type="simple">PQ590792</ext-link> (398 bp); <named-content xmlns:xlink="http://www.w3.org/1999/xlink" content-type="dwc:institutional_code" xlink:title="National Institute of Biological Resources" xlink:href="http://grbio.org/institution/national-institute-biological-resources-0" xlink:type="simple">NIBR</named-content> • 1 ♀ (in ethanol); Jeollanam-do, Gurye-gun, Toji-myeon, Naeseo-ri, Piagol valley; <named-content xmlns:xlink="http://www.w3.org/1999/xlink" content-type="dwc:verbatimCoordinates" xlink:type="simple"><named-content content-type="geo-json" specific-use="{&#34;type&#34;:&#34;Point&#34;,&#34;coordinates&#34;:[127.580960,35.265900]}" id="NCID0EVRCI" xlink:type="simple">35.26590°N, 127.58096°E</named-content></named-content>; alt. 446 m; 28 April 2015 (1); S. Podenas leg.; net; <named-content xmlns:xlink="http://www.w3.org/1999/xlink" content-type="dwc:institutional_code" xlink:title="National Institute of Biological Resources" xlink:href="http://grbio.org/institution/national-institute-biological-resources-0" xlink:type="simple">NIBR</named-content> • 25 ♂ (in ethanol); Jeollanam-do, Gurye-gun, Toji-myeon, Naeseo-ri, Piagol valley; <named-content xmlns:xlink="http://www.w3.org/1999/xlink" content-type="dwc:verbatimCoordinates" xlink:type="simple"><named-content content-type="geo-json" specific-use="{&#34;type&#34;:&#34;Point&#34;,&#34;coordinates&#34;:[127.556050,35.285890]}" id="NCID0EBSCI" xlink:type="simple">35.28589°N, 127.55605°E</named-content></named-content>; alt. 773 m; 30 April 2015 (1); S. Podenas leg.; net; <named-content xmlns:xlink="http://www.w3.org/1999/xlink" content-type="dwc:institutional_code" xlink:title="National Institute of Biological Resources" xlink:href="http://grbio.org/institution/national-institute-biological-resources-0" xlink:type="simple">NIBR</named-content> • 1 ♂ (in ethanol); Jeollanam-do, Gurye-gun, Toji-myeon, Naeseo-ri, Piagol valley; <named-content xmlns:xlink="http://www.w3.org/1999/xlink" content-type="dwc:verbatimCoordinates" xlink:type="simple"><named-content content-type="geo-json" specific-use="{&#34;type&#34;:&#34;Point&#34;,&#34;coordinates&#34;:[127.563780,35.274480]}" id="NCID0ENSCI" xlink:type="simple">35.27448°N, 127.56378°E</named-content></named-content>; alt. 593 m; 1 May 2015 (1); S. Podenas leg.; net; <named-content xmlns:xlink="http://www.w3.org/1999/xlink" content-type="dwc:institutional_code" xlink:title="National Institute of Biological Resources" xlink:href="http://grbio.org/institution/national-institute-biological-resources-0" xlink:type="simple">NIBR</named-content> • 1 ♂, 2 ♀ (in ethanol, wing of 1 ♀ slide mounted); Jeollanam-do, Gurye-gun, Toji-myeon, Naeseo-ri, Piagol valley; <named-content xmlns:xlink="http://www.w3.org/1999/xlink" content-type="dwc:verbatimCoordinates" xlink:type="simple"><named-content content-type="geo-json" specific-use="{&#34;type&#34;:&#34;Point&#34;,&#34;coordinates&#34;:[127.571460,35.271770]}" id="NCID0EZSCI" xlink:type="simple">35.27177°N, 127.57146°E</named-content></named-content>; alt. 490 m; 3 May 2015 (2); S. Podenas leg.; net; <named-content xmlns:xlink="http://www.w3.org/1999/xlink" content-type="dwc:institutional_code" xlink:title="National Institute of Biological Resources" xlink:href="http://grbio.org/institution/national-institute-biological-resources-0" xlink:type="simple">NIBR</named-content>.</p></tp:treatment-sec><tp:treatment-sec sec-type="material" id="SECID0ECTCI"><title>Other examined material.</title><p><bold>South Korea</bold> • 1 ♀ (pinned); Jeollanam-do, Gurve, Masan-myeon, Hwangjeon-ri; <named-content xmlns:xlink="http://www.w3.org/1999/xlink" content-type="dwc:verbatimCoordinates" xlink:type="simple"><named-content content-type="geo-json" specific-use="{&#34;type&#34;:&#34;Point&#34;,&#34;coordinates&#34;:[127.489640,35.243660]}" id="NCID0ENTCI" xlink:type="simple">35.24366°N, 127.48964°E</named-content></named-content>; alt. 101 m; 8 May 2013 (1); S. Podenas leg.; net; <named-content xmlns:xlink="http://www.w3.org/1999/xlink" content-type="dwc:institutional_code" xlink:title="National Institute of Biological Resources" xlink:href="http://grbio.org/institution/national-institute-biological-resources-0" xlink:type="simple">NIBR</named-content>; • 1 ♀ (in ethanol); Gyeongsangnam-do, Sancheong, Sicheon-myeon, Jungsan-ri; <named-content xmlns:xlink="http://www.w3.org/1999/xlink" content-type="dwc:verbatimCoordinates" xlink:type="simple"><named-content content-type="geo-json" specific-use="{&#34;type&#34;:&#34;Point&#34;,&#34;coordinates&#34;:[127.751630,35.309960]}" id="NCID0EZTCI" xlink:type="simple">35.30996°N, 127.75163°E</named-content></named-content>; alt. 709 m; 9 May 2013 (1); S. Podenas leg.; net; <named-content xmlns:xlink="http://www.w3.org/1999/xlink" content-type="dwc:institutional_code" xlink:title="National Institute of Biological Resources" xlink:href="http://grbio.org/institution/national-institute-biological-resources-0" xlink:type="simple">NIBR</named-content>.</p></tp:treatment-sec><tp:treatment-sec sec-type="diagnosis" id="SECID0ECUCI"><title>Diagnosis.</title><p>Pale yellow species with slightly darkened basal abdominal tergites. Wing translucent, milky with indistinct darker areas surrounding cross-veins, stigma missing. Gonocoxite of male terminalia with narrow subapical cone-shaped lobe on medio-dorsal surface, small subapical setose bump on dorso-lateral surface, small gonostylus and distinct strong darkened horn-shaped paramere.</p></tp:treatment-sec><tp:treatment-sec sec-type="etymology" id="SECID0EHUCI"><title>Etymology.</title><p>Species is named after that to which it is most closely related, <italic><tp:taxon-name><tp:taxon-name-part taxon-name-part-type="genus" reg="Dicranota">Dicranota</tp:taxon-name-part> <tp:taxon-name-part taxon-name-part-type="species" reg="perdistincta">perdistincta</tp:taxon-name-part></tp:taxon-name></italic>, and because the most reliable character for its discrimination is the distinct horn- or spine-shaped paramere.</p></tp:treatment-sec><tp:treatment-sec sec-type="description" id="SECID0EYUCI"><title>Description.</title><p>General body colouration brownish to pale yellow (Figs <xref ref-type="fig" rid="F6">19</xref>, <xref ref-type="fig" rid="F6">20</xref>). Body length of male 5.8 mm, of female ~ 7.3–7.5 mm. Wing length of male 6.1–7.3 mm, of female 6.6–7.1 mm.</p><fig id="F6" position="float" orientation="portrait"><object-id xmlns:xlink="http://www.w3.org/1999/xlink" content-type="doi" xlink:type="simple">10.3897/zookeys.1253.146576.figures19-20</object-id><object-id xmlns:xlink="http://www.w3.org/1999/xlink" content-type="arpha" xlink:type="simple">DD8AA099-62D4-5AE2-A17B-0A0DEAF9D696</object-id><label>Figures 19, 20.</label><caption><p><tp:taxon-name><tp:taxon-name-part taxon-name-part-type="genus" reg="Dicranota">Dicranota</tp:taxon-name-part> (<tp:taxon-name-part taxon-name-part-type="subgenus" reg="Eudicranota">Eudicranota</tp:taxon-name-part>) <tp:taxon-name-part taxon-name-part-type="species" reg="distincta">distincta</tp:taxon-name-part></tp:taxon-name> Podenas, sp. nov. <bold>19</bold> male, holotype <bold>20</bold> female, paratype.</p></caption><graphic xmlns:xlink="http://www.w3.org/1999/xlink" xlink:href="zookeys-1253-001_article-146576__-g006.jpg" position="float" orientation="portrait" xlink:type="simple" id="oo_1420419.jpg"><uri content-type="original_file" xlink:type="simple">https://binary.pensoft.net/fig/1420419</uri></graphic></fig><p><bold><italic>Head</italic>.</bold> Grey dorsally, paler grey along eye margin, yellowish grey posteriorly, obscure yellow ventrally, covered with sparse yellowish setae. Eyes widely separated, distance between them at base of antenna exceeds length of scape in both sexes. Antenna 0.9 mm long in male, reaching slightly beyond frontal margin of prescutum if bent backwards, 1.1 mm in female. Scape yellowish grey, elongate, pedicel oval, yellowish grey, covered with dark brown setae. Flagellum 12-segmented, light grey, slightly darker at distal end, basal flagellomere oval, 2–5 flagellomeres subglobular, remaining segments oval, decreasing in length towards apex, apical flagellomere approximately as long as preceding. Longest verticils slightly exceed length of respective flagellomeres. Rostrum obscure yellow, palpus greyish yellow covered with short dark brown setae. Labellum pale greyish yellow.</p><p><bold><italic>Thorax</italic>.</bold> Pale brownish yellow, covered with sparse greyish pruinosity. Cervical sclerites pale yellow. Pronotum pale, covered with few erect whitish setae. Presutural scutum pale greyish yellow with three indistinct stripes. Stripes not much darker than surrounding area, but they are semi-polished and not covered with pruinosity. Area around stripes covered with bluish grey pruinosity. Tubercular pit missing, pseudosutural fovea indistinct. Prothoracic spiracle surrounded by whitish membrane. Scutal lobe with pale yellow semi-polished area in the middle, margins covered with greyish pruinosity, area between scutal lobes and scutellum whitish. Mediotergite pale. Pleuron pale brownish yellow dorsally, turning totally pale ventrally. Wing (Figs <xref ref-type="fig" rid="F7">21</xref>, <xref ref-type="fig" rid="F7">22</xref>) elongate, length/width ratio 3.5, widest slightly before tip of vein <italic>CuP</italic>, milky, iridescent. Stigma missing. Narrow darker brown areas surround <italic>sc-r</italic>, tip of <italic>Sc</italic>, base of <italic>Rs</italic>, <italic>R<sub>2</sub></italic> and supernumerary cross-vein in cell <italic>r<sub>1</sub></italic>, cross-veins <italic>r-m</italic> and <italic>m-cu</italic>, distal margin of discal cell. Veins greyish brown to slightly grey and pale at wing base. Venation: <italic>Sc</italic> long, reaching wing margin slightly before level of supernumerary cross-vein in cell <italic>r<sub>1</sub></italic>, <italic>sc-r</italic> far before the level of <italic>Rs</italic> base or tip of anal vein, approximately at the middle between humeral vein and base of radial sector. <italic>Rs</italic> long, slightly &gt; 4 × as long as cross-vein <italic>m-cu</italic>, usually arcuate at base, but could be also angulate and short spurred. Free end of <italic>R<sub>1</sub></italic> very short or missing, reaching wing margin together with <italic>R<sub>2</sub></italic>. Vein <italic>R<sub>2</sub></italic> nearly transverse, supernumerary cross-vein in cell <italic>r<sub>1</sub></italic> beyond or at the same level as branching point of <italic>R<sub>4+5</sub></italic>. <italic>R<sub>3</sub></italic>, <italic>R<sub>4</sub></italic>, and <italic>R<sub>5</sub></italic> nearly parallel to each other. Cell <italic>r<sub>3</sub></italic> without stem, <italic>R<sub>2+3</sub></italic> starting slightly before or at same point as <italic>r-m</italic>, cell <italic>r<sub>4</sub></italic> with short stem, cell itself 3.5–4.6 × as long as its stem. Cross-vein <italic>r-m</italic> distinct, discal cell large, ~ 2.4 × as long as wide, in rare occasions open by atrophy of vein <italic>m-m</italic>. Cell <italic>m<sub>1</sub></italic> short, its stem ≥ 1.3 × as long as cell itself. Cross-vein <italic>m-cu</italic> at or slightly beyond branching point of <italic>M</italic>. Veins <italic>CuP</italic> and <italic>A<sub>1</sub></italic> nearly straight just slightly arched before wing margin. Anal angle widely rounded. No brachypterous females were observed. Halter long, its length nearly reaches that of thorax. Length of male halter 1.1–1.2 mm, of female 1.0–1.2 mm. Stem of halter pale with yellowish base, basal half of knob milky, distal part slightly infuscate. Coxae obscure yellow to pale yellow, depending on specimen. Trochanters of fore and middle legs pale greyish yellow, trochanter of hind leg pale or pale yellow. Femora pale greyish yellow with slightly infuscate distal part. Tibiae greyish yellow with widely darkened distal margin. Basitarsi brownish with darker brown distal end and pale base, remaining tarsomeres dark brown. Male femur I: 3.3–3.8 mm long, II: 4.0 mm, III: 4.0–4.4 mm, tibia I: 3.4–3.8 mm, II: 3.2–3.4 mm, III: 3.7–4.1 mm, tarsus I: 4.2–5.2 mm, II: 3.6–3.9 mm, III: 3.8–4.6 mm. Female femur I: 3.3–4.0 mm long, II: 3.8 mm, III: 4.0–4.5 mm, tibia I: 3.0 mm, II: 2.9 mm, III: 2.9–3.8 mm, tarsus I: 3.3 mm, II: 2.8 mm, III: 2.9–3.7 mm. Claw small and simple, without spines.</p><fig id="F7" position="float" orientation="portrait"><object-id xmlns:xlink="http://www.w3.org/1999/xlink" content-type="doi" xlink:type="simple">10.3897/zookeys.1253.146576.figures21-24</object-id><object-id xmlns:xlink="http://www.w3.org/1999/xlink" content-type="arpha" xlink:type="simple">095411FD-C53F-5B36-BD02-8471D49D35D9</object-id><label>Figures 21–24.</label><caption><p><tp:taxon-name><tp:taxon-name-part taxon-name-part-type="genus" reg="Dicranota">Dicranota</tp:taxon-name-part> (<tp:taxon-name-part taxon-name-part-type="subgenus" reg="Eudicranota">Eudicranota</tp:taxon-name-part>) <tp:taxon-name-part taxon-name-part-type="species" reg="distincta">distincta</tp:taxon-name-part></tp:taxon-name> Podenas, sp. nov., paratypes <bold>21</bold> wing, male <bold>22</bold> wing, variation of venation, female <bold>23</bold> male genitalia, dorsal view <bold>24</bold> ovipositor, lateral view.</p></caption><graphic xmlns:xlink="http://www.w3.org/1999/xlink" xlink:href="zookeys-1253-001_article-146576__-g007.jpg" position="float" orientation="portrait" xlink:type="simple" id="oo_1420420.jpg"><uri content-type="original_file" xlink:type="simple">https://binary.pensoft.net/fig/1420420</uri></graphic></fig><p><bold><italic>Abdomen</italic>.</bold> Obscure yellow. Three basal tergites dark grey medially, margins of darkening vague, lateral margins widely yellow. Remaining tergites and sternites pale yellow, but sclerites are so thin that blackish inner content of guts is visible through and gives dark appearance of the whole abdomen in museum specimens. Abdomen covered with sparse semierect yellowish setae. Male terminalia (Fig. <xref ref-type="fig" rid="F7">23</xref>) pale yellow, sometimes with weak greyish shade. Posterior margin of epandrium protuberant postero-medially, postero-lateral angle with long blade-shaped lobe, tip of which extended into narrow pale slightly curved caudal lobule. Whole posterior margin of epandrium widely covered with long setae. Gonocoxite elongate, slightly arched, ~ 2.4 × as long as wide, with narrow conical subapical lobe on medio-dorsal surface and small subapical rounded setose bump on dorso-lateral surface. One pair of gonostyli. Gonostylus subglobular with indistinctly protuberant dorsal part (rostrum) covered with long setae. Distal (caudal) part of gonostylus covered with numerous black peg-like spines. Aedeagus short, not visible in dorsal view. Paramere strong, horn-shaped, slightly curved, wider basally, brown to dark brown. Posterior segments of female abdomen generally yellow, concolourous with the rest of abdomen. Tenth tergite pale, cercus greyish yellow with pale yellow distal part, apex acute, slightly raised upwards. Hypogynial valve straight, pale yellow with brownish yellow base. Three spermathecae small, drop-shaped (Fig. <xref ref-type="fig" rid="F7">24</xref>).</p></tp:treatment-sec><tp:treatment-sec sec-type="Elevation" id="SECID0EP2CI"><title>Elevation.</title><p>From circa 350 m to nearly 800 m.</p></tp:treatment-sec><tp:treatment-sec sec-type="Period of activity" id="SECID0EU2CI"><title>Period of activity.</title><p>From late April to middle of May.</p></tp:treatment-sec><tp:treatment-sec sec-type="habitat" id="SECID0EZ2CI"><title>Habitats.</title><p>Larva unknown. Adults fly close to small fast-running springs, small and medium sized mountainous streams running through rocks, covered with mosses or algae. Usually these streams are surrounded by mixed forests or just pine grooves, with sparse grassy vegetation on the ground.</p></tp:treatment-sec><tp:treatment-sec sec-type="distribution" id="SECID0E52CI"><title>Distribution.</title><p>Currently known only from South Korea.</p></tp:treatment-sec><tp:treatment-sec sec-type="remarks" id="SECID0ED3CI"><title>Remarks.</title><p><italic><tp:taxon-name><tp:taxon-name-part taxon-name-part-type="genus" reg="Dichranota">Dichranota</tp:taxon-name-part> <tp:taxon-name-part taxon-name-part-type="species" reg="distincta">distincta</tp:taxon-name-part></tp:taxon-name></italic> Podenas, sp. nov. is most similar and related to <italic><tp:taxon-name><tp:taxon-name-part taxon-name-part-type="genus" reg="Dicranota">D.</tp:taxon-name-part> <tp:taxon-name-part taxon-name-part-type="species" reg="perdistincta">perdistincta</tp:taxon-name-part></tp:taxon-name></italic>. Both species occur in southern Korea. Calculated genetic distance of mt COI between <italic><tp:taxon-name><tp:taxon-name-part taxon-name-part-type="genus" reg="Dicranota">D.</tp:taxon-name-part> <tp:taxon-name-part taxon-name-part-type="species" reg="distincta">distincta</tp:taxon-name-part></tp:taxon-name></italic> Podenas, sp. nov. and <italic><tp:taxon-name><tp:taxon-name-part taxon-name-part-type="genus" reg="Dicranota">D.</tp:taxon-name-part> <tp:taxon-name-part taxon-name-part-type="species" reg="perdistincta">perdistincta</tp:taxon-name-part></tp:taxon-name></italic> is &gt; 5%. Presutural scutum of <italic><tp:taxon-name><tp:taxon-name-part taxon-name-part-type="genus" reg="Dicranota">D.</tp:taxon-name-part> <tp:taxon-name-part taxon-name-part-type="species" reg="distincta">distincta</tp:taxon-name-part></tp:taxon-name></italic> Podenas, sp. nov. with three indistinct longitudinal stripes, when that of <italic><tp:taxon-name><tp:taxon-name-part taxon-name-part-type="genus" reg="Dicranota">D.</tp:taxon-name-part> <tp:taxon-name-part taxon-name-part-type="species" reg="perdistincta">perdistincta</tp:taxon-name-part></tp:taxon-name></italic> with indistinct medial darkening, lateral stripe missing. Wing of <italic><tp:taxon-name><tp:taxon-name-part taxon-name-part-type="genus" reg="Dicranota">D.</tp:taxon-name-part> <tp:taxon-name-part taxon-name-part-type="species" reg="distincta">distincta</tp:taxon-name-part></tp:taxon-name></italic> Podenas, sp. nov. is comparatively narrower with length/width ratio 3.5, when that of <italic><tp:taxon-name><tp:taxon-name-part taxon-name-part-type="genus" reg="Dicranota">D.</tp:taxon-name-part> <tp:taxon-name-part taxon-name-part-type="species" reg="perdistincta">perdistincta</tp:taxon-name-part></tp:taxon-name></italic> is 3.1. Some females of <italic><tp:taxon-name><tp:taxon-name-part taxon-name-part-type="genus" reg="Dicranota">D.</tp:taxon-name-part> <tp:taxon-name-part taxon-name-part-type="species" reg="perdistincta">perdistincta</tp:taxon-name-part></tp:taxon-name></italic> are brachypterous, but we never observed brachypterous females of <italic><tp:taxon-name><tp:taxon-name-part taxon-name-part-type="genus" reg="Dicranota">D.</tp:taxon-name-part> <tp:taxon-name-part taxon-name-part-type="species" reg="distincta">distincta</tp:taxon-name-part></tp:taxon-name></italic> Podenas, sp. nov. Cell <italic>m<sub>1</sub></italic> of <italic><tp:taxon-name><tp:taxon-name-part taxon-name-part-type="genus" reg="Dicranota">D.</tp:taxon-name-part> <tp:taxon-name-part taxon-name-part-type="species" reg="distincta">distincta</tp:taxon-name-part></tp:taxon-name></italic> Podenas, sp. nov. is shorter than its stem, distinctly longer, except in brachypterous females, in <italic><tp:taxon-name><tp:taxon-name-part taxon-name-part-type="genus" reg="Dicranota">D.</tp:taxon-name-part> <tp:taxon-name-part taxon-name-part-type="species" reg="perdistincta">perdistincta</tp:taxon-name-part></tp:taxon-name></italic>. Other wing venation characters are variable in both species and cannot be used for species discrimination, for example, <italic>Rs</italic> is usually arcuate in <italic><tp:taxon-name><tp:taxon-name-part taxon-name-part-type="genus" reg="Dicranota">D.</tp:taxon-name-part> <tp:taxon-name-part taxon-name-part-type="species" reg="distincta">distincta</tp:taxon-name-part></tp:taxon-name></italic> Podenas, sp. nov. and angulate with short spur in <italic><tp:taxon-name><tp:taxon-name-part taxon-name-part-type="genus" reg="Dicranota">D.</tp:taxon-name-part> <tp:taxon-name-part taxon-name-part-type="species" reg="perdistincta">perdistincta</tp:taxon-name-part></tp:taxon-name></italic>, but some specimens of <italic><tp:taxon-name><tp:taxon-name-part taxon-name-part-type="genus" reg="Dicranota">D.</tp:taxon-name-part> <tp:taxon-name-part taxon-name-part-type="species" reg="distincta">distincta</tp:taxon-name-part></tp:taxon-name></italic> Podenas, sp. nov. could be with angulate <italic>Rs</italic> base, and some specimens of <italic><tp:taxon-name><tp:taxon-name-part taxon-name-part-type="genus" reg="Dicranota">D.</tp:taxon-name-part> <tp:taxon-name-part taxon-name-part-type="species" reg="perdistincta">perdistincta</tp:taxon-name-part></tp:taxon-name></italic> arcuate. Despite some differences in body colouration, the most distinct characters for species identification are found in male terminalia. Lobe on meso-dorsal surface of gonocoxite narrow, situated subapically in <italic><tp:taxon-name><tp:taxon-name-part taxon-name-part-type="genus" reg="Dicranota">D.</tp:taxon-name-part> <tp:taxon-name-part taxon-name-part-type="species" reg="distincta">distincta</tp:taxon-name-part></tp:taxon-name></italic> Podenas, sp. nov., large and close to the middle in <italic><tp:taxon-name><tp:taxon-name-part taxon-name-part-type="genus" reg="Dicranota">D.</tp:taxon-name-part> <tp:taxon-name-part taxon-name-part-type="species" reg="perdistincta">perdistincta</tp:taxon-name-part></tp:taxon-name></italic>. <italic><tp:taxon-name><tp:taxon-name-part taxon-name-part-type="genus" reg="Dicranota">D.</tp:taxon-name-part> <tp:taxon-name-part taxon-name-part-type="species" reg="distincta">distincta</tp:taxon-name-part></tp:taxon-name></italic> Podenas, sp. nov. has small setose subapical bump on dorso-lateral surface, that area is covered with long dense setae, but bump is missing in <italic><tp:taxon-name><tp:taxon-name-part taxon-name-part-type="genus" reg="Dicranota">D.</tp:taxon-name-part> <tp:taxon-name-part taxon-name-part-type="species" reg="perdistincta">perdistincta</tp:taxon-name-part></tp:taxon-name></italic>. Especially distinct is the strong horn-shaped, darkened paramere of <italic><tp:taxon-name><tp:taxon-name-part taxon-name-part-type="genus" reg="Dicranota">D.</tp:taxon-name-part> <tp:taxon-name-part taxon-name-part-type="species" reg="distincta">distincta</tp:taxon-name-part></tp:taxon-name></italic> Podenas, sp. nov. while that of <italic><tp:taxon-name><tp:taxon-name-part taxon-name-part-type="genus" reg="Dicranota">D.</tp:taxon-name-part> <tp:taxon-name-part taxon-name-part-type="species" reg="perdistincta">perdistincta</tp:taxon-name-part></tp:taxon-name></italic> is more graceful and terminating in a rod-shaped tip.</p></tp:treatment-sec><tp:treatment-sec><!--Section generated to contain objects referenced in tp:taxon-treatment.--><fig id="F20" position="float" orientation="portrait"><object-id xmlns:xlink="http://www.w3.org/1999/xlink" content-type="doi" xlink:type="simple">10.3897/zookeys.1253.146576.figures77-93</object-id><object-id xmlns:xlink="http://www.w3.org/1999/xlink" content-type="arpha" xlink:type="simple">4FE60C2B-A7BB-5CF6-AAFB-49CA264EBE1B</object-id><label>Figures 77–93.</label><caption><p>Sampling localities of Korean <italic><tp:taxon-name><tp:taxon-name-part taxon-name-part-type="genus" reg="Dicranota">Dicranota</tp:taxon-name-part></tp:taxon-name></italic><bold>77</bold><tp:taxon-name><tp:taxon-name-part taxon-name-part-type="genus" reg="Dicranota">D.</tp:taxon-name-part> (<tp:taxon-name-part taxon-name-part-type="subgenus" reg="Dicranota">Dicranota</tp:taxon-name-part>) <tp:taxon-name-part taxon-name-part-type="species" reg="coreana">coreana</tp:taxon-name-part></tp:taxon-name> Alexander, 1940, stat. nov.<bold>78</bold><tp:taxon-name><tp:taxon-name-part taxon-name-part-type="genus" reg="Dicranota">D.</tp:taxon-name-part> (<tp:taxon-name-part taxon-name-part-type="subgenus" reg="Dicranota">Dicranota</tp:taxon-name-part>) <tp:taxon-name-part taxon-name-part-type="species" reg="crassicauda">crassicauda</tp:taxon-name-part></tp:taxon-name> Tjeder, 1972 <bold>79</bold><tp:taxon-name><tp:taxon-name-part taxon-name-part-type="genus" reg="Dicranota">D.</tp:taxon-name-part> (<tp:taxon-name-part taxon-name-part-type="subgenus" reg="Dicranota">Dicranota</tp:taxon-name-part>) <tp:taxon-name-part taxon-name-part-type="species" reg="guerini">guerini</tp:taxon-name-part></tp:taxon-name> Zetterstedt, 1838 <bold>80</bold><italic><tp:taxon-name><tp:taxon-name-part taxon-name-part-type="genus" reg="Dicranota">D.</tp:taxon-name-part> (<tp:taxon-name-part taxon-name-part-type="subgenus" reg="Dicranota">Dicranota</tp:taxon-name-part>) <tp:taxon-name-part taxon-name-part-type="species" reg="yezoensis">yezoensis</tp:taxon-name-part></tp:taxon-name></italic> Alexander, 1924 <bold>81</bold><tp:taxon-name><tp:taxon-name-part taxon-name-part-type="genus" reg="Dicranota">D.</tp:taxon-name-part> (<tp:taxon-name-part taxon-name-part-type="subgenus" reg="Eudicranota">Eudicranota</tp:taxon-name-part>) <tp:taxon-name-part taxon-name-part-type="species" reg="distincta">distincta</tp:taxon-name-part></tp:taxon-name> Podenas, sp. nov. <bold>82</bold><tp:taxon-name><tp:taxon-name-part taxon-name-part-type="genus" reg="Dicranota">D.</tp:taxon-name-part> (<tp:taxon-name-part taxon-name-part-type="subgenus" reg="Eudicranota">Eudicranota</tp:taxon-name-part>) <tp:taxon-name-part taxon-name-part-type="species" reg="perdistincta">perdistincta</tp:taxon-name-part></tp:taxon-name> Alexander, 1940 <bold>83</bold><tp:taxon-name><tp:taxon-name-part taxon-name-part-type="genus" reg="Dicranota">D.</tp:taxon-name-part> (<tp:taxon-name-part taxon-name-part-type="subgenus" reg="Eudicranota">Eudicranota</tp:taxon-name-part>) <tp:taxon-name-part taxon-name-part-type="species" reg="sibirica">sibirica</tp:taxon-name-part> <tp:taxon-name-part taxon-name-part-type="subspecies" reg="sibirica">sibirica</tp:taxon-name-part></tp:taxon-name> (Alexander, 1925) <bold>84</bold><tp:taxon-name><tp:taxon-name-part taxon-name-part-type="genus" reg="Dicranota">D.</tp:taxon-name-part> (<tp:taxon-name-part taxon-name-part-type="subgenus" reg="Ludicia">Ludicia</tp:taxon-name-part>) <tp:taxon-name-part taxon-name-part-type="species" reg="emarginata">emarginata</tp:taxon-name-part></tp:taxon-name> (Alexander, 1945) <bold>85</bold><tp:taxon-name><tp:taxon-name-part taxon-name-part-type="genus" reg="Dicranota">D.</tp:taxon-name-part> (<tp:taxon-name-part taxon-name-part-type="subgenus" reg="Rhaphidolabis">Rhaphidolabis</tp:taxon-name-part>) <tp:taxon-name-part taxon-name-part-type="species" reg="gibbera">gibbera</tp:taxon-name-part></tp:taxon-name> (Alexander, 1921) <bold>86</bold><tp:taxon-name><tp:taxon-name-part taxon-name-part-type="genus" reg="Dicranota">D.</tp:taxon-name-part> (<tp:taxon-name-part taxon-name-part-type="subgenus" reg="Rhaphidolabis">Rhaphidolabis</tp:taxon-name-part>) <tp:taxon-name-part taxon-name-part-type="species" reg="luteola">luteola</tp:taxon-name-part></tp:taxon-name> Alexander, 1938 <bold>87</bold><tp:taxon-name><tp:taxon-name-part taxon-name-part-type="genus" reg="Dicranota">D.</tp:taxon-name-part> (<tp:taxon-name-part taxon-name-part-type="subgenus" reg="Rhaphidolabis">Rhaphidolabis</tp:taxon-name-part>) <tp:taxon-name-part taxon-name-part-type="species" reg="minuscula">minuscula</tp:taxon-name-part></tp:taxon-name> Alexander, 1938 <bold>88</bold><tp:taxon-name><tp:taxon-name-part taxon-name-part-type="genus" reg="Dicranota">D.</tp:taxon-name-part> (<tp:taxon-name-part taxon-name-part-type="subgenus" reg="Rhaphidolabis">Rhaphidolabis</tp:taxon-name-part>) <tp:taxon-name-part taxon-name-part-type="species" reg="neoconsors">neoconsors</tp:taxon-name-part></tp:taxon-name> Alexander, 1938 <bold>89</bold><tp:taxon-name><tp:taxon-name-part taxon-name-part-type="genus" reg="Dicranota">D.</tp:taxon-name-part> (<tp:taxon-name-part taxon-name-part-type="subgenus" reg="Rhaphidolabis">Rhaphidolabis</tp:taxon-name-part>) <tp:taxon-name-part taxon-name-part-type="species" reg="ompoana">ompoana</tp:taxon-name-part></tp:taxon-name> Alexander, 1945 <bold>90</bold><tp:taxon-name><tp:taxon-name-part taxon-name-part-type="genus" reg="Dicranota">D.</tp:taxon-name-part> (<tp:taxon-name-part taxon-name-part-type="subgenus" reg="Rhaphidolabis">Rhaphidolabis</tp:taxon-name-part>) <tp:taxon-name-part taxon-name-part-type="species" reg="polymera">polymera</tp:taxon-name-part></tp:taxon-name> Alexander, 1933 <bold>91</bold><tp:taxon-name><tp:taxon-name-part taxon-name-part-type="genus" reg="Dicranota">D.</tp:taxon-name-part> (<tp:taxon-name-part taxon-name-part-type="subgenus" reg="Rhaphidolabis">Rhaphidolabis</tp:taxon-name-part>) <tp:taxon-name-part taxon-name-part-type="species" reg="seoi">seoi</tp:taxon-name-part></tp:taxon-name> Podenas, sp. nov. <bold>92</bold><tp:taxon-name><tp:taxon-name-part taxon-name-part-type="genus" reg="Dicranota">D.</tp:taxon-name-part> (<tp:taxon-name-part taxon-name-part-type="subgenus" reg="Rhaphidolabis">Rhaphidolabis</tp:taxon-name-part>) <tp:taxon-name-part taxon-name-part-type="species" reg="squarrosa">squarrosa</tp:taxon-name-part></tp:taxon-name> Savchenko, 1976 <bold>93</bold><tp:taxon-name><tp:taxon-name-part taxon-name-part-type="genus" reg="Dicranota">D.</tp:taxon-name-part> (<tp:taxon-name-part taxon-name-part-type="subgenus" reg="Rhaphidolabis">Rhaphidolabis</tp:taxon-name-part>) <tp:taxon-name-part taxon-name-part-type="species" reg="yeongokia">yeongokia</tp:taxon-name-part></tp:taxon-name> Podenas, sp. nov.</p></caption><graphic xmlns:xlink="http://www.w3.org/1999/xlink" xlink:href="zookeys-1253-001_article-146576__-g020.jpg" position="float" orientation="portrait" xlink:type="simple" id="oo_1420433.jpg"><uri content-type="original_file" xlink:type="simple">https://binary.pensoft.net/fig/1420433</uri></graphic></fig></tp:treatment-sec></tp:taxon-treatment>
