# Supplementary material for: ﻿Dicranota Zetterstedt, 1838 crane flies (Diptera, Pediciidae) of Korea
Source: Zookeys. 2025 Sep 23;1253:1–72. doi: 10.3897/zookeys.1253.146576 (PMC12485485; doi:10.3897/zookeys.1253.146576)
Supplement: XML Treatment for Dicranota (Eudicranota) sibiricasibirica [file zookeys.1253.146576-treatment10.xml]

<!DOCTYPE tp:taxon-treatment
  PUBLIC "-//TaxonX//DTD Taxonomic Treatment Publishing DTD v0 20100105//EN" "tax-treatment-NSO.dtd">
<tp:taxon-treatment xmlns:tp="http://www.plazi.org/taxpub"><tp:treatment-meta><kwd-group><label>Taxon classification</label><kwd>
              <named-content content-type="kingdom">Animalia</named-content>
            </kwd><kwd>
              <named-content content-type="order">Diptera</named-content>
            </kwd><kwd>
              <named-content content-type="family">Pediciidae</named-content>
            </kwd></kwd-group><mixed-citation publication-type="journal"><person-group><name><surname>Podenas</surname><given-names>Sigitas</given-names></name><name><surname>Yum</surname><given-names>Jin Whoa</given-names></name><name><surname>Ahn</surname><given-names>Neung-Ho</given-names></name><name><surname>Kim</surname><given-names>Soen Yi</given-names></name><name><surname>Kim</surname><given-names>Jisoo</given-names></name><name><surname>Podeniene</surname><given-names>Virginija</given-names></name></person-group><article-title>﻿<italic><tp:taxon-name><tp:taxon-name-part taxon-name-part-type="genus" reg="Dicranota">Dicranota</tp:taxon-name-part></tp:taxon-name></italic> Zetterstedt, 1838 crane flies (<tp:taxon-name><tp:taxon-name-part taxon-name-part-type="order">Diptera</tp:taxon-name-part></tp:taxon-name>, <tp:taxon-name><tp:taxon-name-part taxon-name-part-type="family">Pediciidae</tp:taxon-name-part></tp:taxon-name>) of Korea</article-title><source>Zookeys</source><day>23</day><month>09</month><year>2025</year><volume>1253</volume><fpage>1</fpage><lpage>72</lpage><pub-id pub-id-type="doi">10.3897/zookeys.1253.146576</pub-id></mixed-citation></tp:treatment-meta><tp:nomenclature><label>﻿</label><tp:taxon-name><object-id xmlns:xlink="http://www.w3.org/1999/xlink" content-type="arpha" xlink:type="simple">B84A6809-5AA3-5056-A4A5-D7DB7CDF03B7</object-id>
            <tp:taxon-name-part taxon-name-part-type="genus" reg="Dicranota">Dicranota</tp:taxon-name-part> (<tp:taxon-name-part taxon-name-part-type="subgenus" reg="Eudicranota">Eudicranota</tp:taxon-name-part>) <tp:taxon-name-part taxon-name-part-type="species" reg="sibirica">sibirica</tp:taxon-name-part><tp:taxon-name-part taxon-name-part-type="subspecies" reg="sibirica">sibirica</tp:taxon-name-part></tp:taxon-name><tp:taxon-authority>(Alexander, 1925)</tp:taxon-authority><xref ref-type="fig" rid="F9">Figs 29–33</xref><xref ref-type="fig" rid="F20">, 83</xref><tp:nomenclature-citation-list><tp:nomenclature-citation><tp:taxon-name>
                <tp:taxon-name-part taxon-name-part-type="genus" reg="Rhaphidolabina">Rhaphidolabina</tp:taxon-name-part> <tp:taxon-name-part taxon-name-part-type="species" reg="sibirica">sibirica</tp:taxon-name-part></tp:taxon-name><comment><xref ref-type="bibr" rid="B4">Alexander 1925</xref>: 10.</comment></tp:nomenclature-citation><tp:nomenclature-citation><tp:taxon-name>
                <tp:taxon-name-part taxon-name-part-type="genus" reg="Dicranota">Dicranota</tp:taxon-name-part> (<tp:taxon-name-part taxon-name-part-type="subgenus" reg="Dicranotella">Dicranotella</tp:taxon-name-part>) <tp:taxon-name-part taxon-name-part-type="species" reg="siberica">siberica</tp:taxon-name-part></tp:taxon-name><comment>: <xref ref-type="bibr" rid="B14">Alexander 1950</xref>: 18 (name only).</comment></tp:nomenclature-citation><tp:nomenclature-citation><tp:taxon-name>
                <tp:taxon-name-part taxon-name-part-type="genus" reg="Dicranota">Dicranota</tp:taxon-name-part> (<tp:taxon-name-part taxon-name-part-type="subgenus" reg="Eudicranota">Eudicranota</tp:taxon-name-part>) <tp:taxon-name-part taxon-name-part-type="species" reg="sibirica">sibirica</tp:taxon-name-part></tp:taxon-name><comment>: <xref ref-type="bibr" rid="B41">Savchenko 1983</xref>: 40, fig. 7.</comment></tp:nomenclature-citation><tp:nomenclature-citation><tp:taxon-name>
                <tp:taxon-name-part taxon-name-part-type="genus" reg="Dicranota">Dicranota</tp:taxon-name-part> (<tp:taxon-name-part taxon-name-part-type="subgenus" reg="Eudicranota">Eudicranota</tp:taxon-name-part>) <tp:taxon-name-part taxon-name-part-type="species" reg="sibirica">sibirica</tp:taxon-name-part> <tp:taxon-name-part taxon-name-part-type="subspecies" reg="sibirica">sibirica</tp:taxon-name-part></tp:taxon-name><comment>: <xref ref-type="bibr" rid="B43">Savchenko 1989</xref>: 20, figs 6.2, 10.1.</comment></tp:nomenclature-citation></tp:nomenclature-citation-list></tp:nomenclature><tp:treatment-sec sec-type="type material" id="SECID0E2TDI"><title>Type material examined.</title><p><bold>Russia • <italic>Holotype</italic></bold> (as <italic><tp:taxon-name><tp:taxon-name-part taxon-name-part-type="genus" reg="Rhaphidolabina">Rhaphidolabina</tp:taxon-name-part> <tp:taxon-name-part taxon-name-part-type="species" reg="siberica">siberica</tp:taxon-name-part></tp:taxon-name></italic>); ♂, wing slide mounted; Siberia, Amagu, Kudia River; July 1923; T. D. A. Cockerell leg.; <named-content xmlns:xlink="http://www.w3.org/1999/xlink" content-type="dwc:institutional_code" xlink:title="National Museum of Natural History, Smithsonian Institution" xlink:href="http://grbio.org/institution/smithsonian-institution-national-museum-natural-history-0" xlink:type="simple">USNM</named-content>.</p></tp:treatment-sec><tp:treatment-sec sec-type="material" id="SECID0E1UDI"><title>Other examined material</title><p><bold>(Fig. <xref ref-type="fig" rid="F20">83</xref>). North Korea</bold> • 1 ♀ (pinned as <tp:taxon-name><tp:taxon-name-part taxon-name-part-type="genus" reg="Dicranota">Dicranota</tp:taxon-name-part> (<tp:taxon-name-part taxon-name-part-type="subgenus" reg="Amalopina">Amalopina</tp:taxon-name-part>) <tp:taxon-name-part taxon-name-part-type="species" reg="sibirica">sibirica</tp:taxon-name-part></tp:taxon-name>, slide as <tp:taxon-name><tp:taxon-name-part taxon-name-part-type="genus" reg="Dicranota">D.</tp:taxon-name-part> (<tp:taxon-name-part taxon-name-part-type="subgenus" reg="Amalopina">A.</tp:taxon-name-part>) <tp:taxon-name-part taxon-name-part-type="species" reg="siberica">siberica</tp:taxon-name-part></tp:taxon-name>); (pinned, wing and fore leg slide mounted); Mt. Kongo San; 16 October 1933; G. Machida leg.; C. P. Alexander det.; <named-content xmlns:xlink="http://www.w3.org/1999/xlink" content-type="dwc:institutional_code" xlink:title="National Museum of Natural History, Smithsonian Institution" xlink:href="http://grbio.org/institution/smithsonian-institution-national-museum-natural-history-0" xlink:type="simple">USNM</named-content> • 1 ♂ (pinned); Seren Mts.; alt. 762 m; 17 June 1938; A. M. Yankovsky leg.; <named-content xmlns:xlink="http://www.w3.org/1999/xlink" content-type="dwc:institutional_code" xlink:title="National Museum of Natural History, Smithsonian Institution" xlink:href="http://grbio.org/institution/smithsonian-institution-national-museum-natural-history-0" xlink:type="simple">USNM</named-content> • 1 ♂ (pinned); Seren Mts.; alt. 1158 m; 10 July 1938; A. M. Yankovsky leg.; <named-content xmlns:xlink="http://www.w3.org/1999/xlink" content-type="dwc:institutional_code" xlink:title="National Museum of Natural History, Smithsonian Institution" xlink:href="http://grbio.org/institution/smithsonian-institution-national-museum-natural-history-0" xlink:type="simple">USNM</named-content> • 1 ♂ (pinned); Seren; alt. 853 m; 23 July 1938; A. M. Yankovsky leg.; <named-content xmlns:xlink="http://www.w3.org/1999/xlink" content-type="dwc:institutional_code" xlink:title="National Museum of Natural History, Smithsonian Institution" xlink:href="http://grbio.org/institution/smithsonian-institution-national-museum-natural-history-0" xlink:type="simple">USNM</named-content> • 1 ♂ (pinned); Chonsani; alt. 1463 m; 21 June 1940; A. M. Yankovsky leg.; <named-content xmlns:xlink="http://www.w3.org/1999/xlink" content-type="dwc:institutional_code" xlink:title="National Museum of Natural History, Smithsonian Institution" xlink:href="http://grbio.org/institution/smithsonian-institution-national-museum-natural-history-0" xlink:type="simple">USNM</named-content> • 1 ♀ (pinned); Chonsani; alt. 1067 m; 29 June 1940; A. M. Yankovsky leg.; <named-content xmlns:xlink="http://www.w3.org/1999/xlink" content-type="dwc:institutional_code" xlink:title="National Museum of Natural History, Smithsonian Institution" xlink:href="http://grbio.org/institution/smithsonian-institution-national-museum-natural-history-0" xlink:type="simple">USNM</named-content> • 1 ♀ (pinned); Pontani Paiktusan; alt. 1676 m; 19 July 1940; A. M. Yankovsky leg.; <named-content xmlns:xlink="http://www.w3.org/1999/xlink" content-type="dwc:institutional_code" xlink:title="National Museum of Natural History, Smithsonian Institution" xlink:href="http://grbio.org/institution/smithsonian-institution-national-museum-natural-history-0" xlink:type="simple">USNM</named-content> • 1 ♀ (pinned); Pontani Paiktusan; alt. 1372 m; 28 July 1940; A. M. Yankovsky leg.; <named-content xmlns:xlink="http://www.w3.org/1999/xlink" content-type="dwc:institutional_code" xlink:title="National Museum of Natural History, Smithsonian Institution" xlink:href="http://grbio.org/institution/smithsonian-institution-national-museum-natural-history-0" xlink:type="simple">USNM</named-content> • 1 ♀ (pinned); Pontani Paiktusan; alt. 1890 m; 5 August 1940; A. M. Yankovsky leg.; <named-content xmlns:xlink="http://www.w3.org/1999/xlink" content-type="dwc:institutional_code" xlink:title="National Museum of Natural History, Smithsonian Institution" xlink:href="http://grbio.org/institution/smithsonian-institution-national-museum-natural-history-0" xlink:type="simple">USNM</named-content> • 1 ♀ (pinned); Pontani Paiktusan; alt. 1920 m; 8 August 1940; A. M. Yankovsky leg.; <named-content xmlns:xlink="http://www.w3.org/1999/xlink" content-type="dwc:institutional_code" xlink:title="National Museum of Natural History, Smithsonian Institution" xlink:href="http://grbio.org/institution/smithsonian-institution-national-museum-natural-history-0" xlink:type="simple">USNM</named-content> • 2 ♀ (pinned); Pontani Paiktusan; alt. 1942 m; 8 August 1940; A. M. Yankovsky leg.; <named-content xmlns:xlink="http://www.w3.org/1999/xlink" content-type="dwc:institutional_code" xlink:title="National Museum of Natural History, Smithsonian Institution" xlink:href="http://grbio.org/institution/smithsonian-institution-national-museum-natural-history-0" xlink:type="simple">USNM</named-content> • 1 ♀ (pinned); Pontani Paiktusan; alt. 1920 m; 10 August 1940; A. M. Yankovsky leg.; <named-content xmlns:xlink="http://www.w3.org/1999/xlink" content-type="dwc:institutional_code" xlink:title="National Museum of Natural History, Smithsonian Institution" xlink:href="http://grbio.org/institution/smithsonian-institution-national-museum-natural-history-0" xlink:type="simple">USNM</named-content> • 1 ♀ (pinned); Pontani Paiktusan; alt. 1676 m; 19 August 1940; A. M. Yankovsky leg.; <named-content xmlns:xlink="http://www.w3.org/1999/xlink" content-type="dwc:institutional_code" xlink:title="National Museum of Natural History, Smithsonian Institution" xlink:href="http://grbio.org/institution/smithsonian-institution-national-museum-natural-history-0" xlink:type="simple">USNM</named-content>; • 1 ♂ (pinned); Prov. South Phenan, Bong-ha ri; 6–24 July 1982; ForrÓ, Ronkay leg.; <named-content xmlns:xlink="http://www.w3.org/1999/xlink" content-type="dwc:institutional_code" xlink:title="Hungarian Natural History Museum" xlink:href="http://grbio.org/institution/hungarian-natural-history-museum" xlink:type="simple">HNHM</named-content>; <bold>South Korea</bold> • 1 ♀ (pinned); #8, Central National Forest, 18 mi. NE Seoul; alt. 122–152 m; 28 May 1954; G. W. Byers leg.; <abbrev xmlns:xlink="http://www.w3.org/1999/xlink" xlink:title="Snow Entomological Museum, University of Kansas" id="ABBRID0E4XDI" xlink:type="simple">SMEK</abbrev> • 1 ♂ (pinned); #9, Central National Forest, 18 mi. NE Seoul; alt. 122–152 m; 29 May 1954; G. W. Byers leg.; <named-content xmlns:xlink="http://www.w3.org/1999/xlink" content-type="dwc:institutional_code" xlink:title="National Museum of Natural History, Smithsonian Institution" xlink:href="http://grbio.org/institution/smithsonian-institution-national-museum-natural-history-0" xlink:type="simple">USNM</named-content> • 1 ♂, 1 ♀ (pinned, ovipositor in microvial with glycerol on same pin); #12, Hwy. #20, 8 mi. SW Kangnung; <named-content xmlns:xlink="http://www.w3.org/1999/xlink" content-type="dwc:verbatimCoordinates" xlink:type="simple"><named-content content-type="geo-json" specific-use="{&#34;type&#34;:&#34;Point&#34;,&#34;coordinates&#34;:[128.783330,37.700000]}" id="NCID0EIYDI" xlink:type="simple">37.70000°N, 128.78333°E</named-content></named-content>; alt. 587 m; 8 June 1954; G. W. Byers leg.; <abbrev xmlns:xlink="http://www.w3.org/1999/xlink" xlink:title="Snow Entomological Museum, University of Kansas" id="ABBRID0ENYDI" xlink:type="simple">SMEK</abbrev> • 1 ♂ (pinned); #37, Hill 1468, 16 mi. NW Chunchon; <named-content xmlns:xlink="http://www.w3.org/1999/xlink" content-type="dwc:verbatimCoordinates" xlink:type="simple"><named-content content-type="geo-json" specific-use="{&#34;type&#34;:&#34;Point&#34;,&#34;coordinates&#34;:[127.500000,38.000000]}" id="NCID0EUYDI" xlink:type="simple">38.00000°N, 127.50000°E</named-content></named-content>; alt. 1311 m; 16 September 1954; G. W. Byers leg.; <abbrev xmlns:xlink="http://www.w3.org/1999/xlink" xlink:title="Snow Entomological Museum, University of Kansas" id="ABBRID0EZYDI" xlink:type="simple">SMEK</abbrev> • 3 ♂ (pinned); #38, Hill 1468, 16 mi. NW Chunchon; <named-content xmlns:xlink="http://www.w3.org/1999/xlink" content-type="dwc:verbatimCoordinates" xlink:type="simple"><named-content content-type="geo-json" specific-use="{&#34;type&#34;:&#34;Point&#34;,&#34;coordinates&#34;:[127.500000,38.000000]}" id="NCID0EAZDI" xlink:type="simple">38.00000°N, 127.50000°E</named-content></named-content>; alt. 1311 m; 17 September 1954; G. W. Byers leg.; <abbrev xmlns:xlink="http://www.w3.org/1999/xlink" xlink:title="Snow Entomological Museum, University of Kansas" id="ABBRID0EFZDI" xlink:type="simple">SMEK</abbrev> • 1 ♂ (in ethanol); Gangwon-do, Pyeongchang-gun, Daegwallyeong-myeon, Yongsan-ri, Mt. Balwangsan; 23 April – 14 May 2008; J. D. Yeo et al. leg.; Malaise trap; <named-content xmlns:xlink="http://www.w3.org/1999/xlink" content-type="dwc:institutional_code" xlink:title="National Institute of Biological Resources" xlink:href="http://grbio.org/institution/national-institute-biological-resources-0" xlink:type="simple">NIBR</named-content> • 2 ♀ (1 ♀ in ethanol, 1 ♀ pinned); Gangwon-do, Pyeongchang-gun, Jinbu-myeon, Dongsan-ri, Odaesan National Park; <named-content xmlns:xlink="http://www.w3.org/1999/xlink" content-type="dwc:verbatimCoordinates" xlink:type="simple"><named-content content-type="geo-json" specific-use="{&#34;type&#34;:&#34;Point&#34;,&#34;coordinates&#34;:[128.593980,37.739200]}" id="NCID0EWZDI" xlink:type="simple">37.73920°N, 128.59398°E</named-content></named-content>; alt. 794 m; 22 June 2012 (1); S. Podenas leg.; <named-content xmlns:xlink="http://www.w3.org/1999/xlink" content-type="dwc:institutional_code" xlink:title="National Institute of Biological Resources" xlink:href="http://grbio.org/institution/national-institute-biological-resources-0" xlink:type="simple">NIBR</named-content> • 2 ♂ (in ethanol); Jeollanam-do, Gurye-gun, Toji-myeon, Naeseo-ri, Piagol valley; <named-content xmlns:xlink="http://www.w3.org/1999/xlink" content-type="dwc:verbatimCoordinates" xlink:type="simple"><named-content content-type="geo-json" specific-use="{&#34;type&#34;:&#34;Point&#34;,&#34;coordinates&#34;:[127.581280,35.265800]}" id="NCID0EC1DI" xlink:type="simple">35.26580°N, 127.58128°E</named-content></named-content>; alt. 378 m; 10 May 2013; S. Podenas leg.; <named-content xmlns:xlink="http://www.w3.org/1999/xlink" content-type="dwc:institutional_code" xlink:title="National Institute of Biological Resources" xlink:href="http://grbio.org/institution/national-institute-biological-resources-0" xlink:type="simple">NIBR</named-content> • 1 ♂ (in ethanol); Gangwon-do, Inje-gun, Buk-myeon, Hangye-ri, Jayang 3 gyo (bridge), Seoraksan National Park; <named-content xmlns:xlink="http://www.w3.org/1999/xlink" content-type="dwc:verbatimCoordinates" xlink:type="simple"><named-content content-type="geo-json" specific-use="{&#34;type&#34;:&#34;Point&#34;,&#34;coordinates&#34;:[128.379730,38.104150]}" id="NCID0EO1DI" xlink:type="simple">38.10415°N, 128.37973°E</named-content></named-content>; alt. 704 m; 7 July 2015 (4); S. Kim, S. Podenas leg; net; <named-content xmlns:xlink="http://www.w3.org/1999/xlink" content-type="dwc:institutional_code" xlink:title="National Institute of Biological Resources" xlink:href="http://grbio.org/institution/national-institute-biological-resources-0" xlink:type="simple">NIBR</named-content> • 1 ♀ (pinned), 1 ♀ (in ethanol); Gyeongsangbuk-do, Gyeongju, Jinhyeon-dong, Tohamsan (Mt.); <named-content xmlns:xlink="http://www.w3.org/1999/xlink" content-type="dwc:verbatimCoordinates" xlink:type="simple"><named-content content-type="geo-json" specific-use="{&#34;type&#34;:&#34;Point&#34;,&#34;coordinates&#34;:[129.342740,35.787550]}" id="NCID0E11DI" xlink:type="simple">35.78755°N, 129.34274°E</named-content></named-content>; alt. 320 m; 27 May 2016 (1); H. M. Baek &amp; S. Podenas leg.; <named-content xmlns:xlink="http://www.w3.org/1999/xlink" content-type="dwc:institutional_code" xlink:title="National Institute of Biological Resources" xlink:href="http://grbio.org/institution/national-institute-biological-resources-0" xlink:type="simple">NIBR</named-content> • 1 ♂ (in ethanol); Gyeongsangbuk-do, Gyeongju, Yangbuk-myeon, Janghang-ri; <named-content xmlns:xlink="http://www.w3.org/1999/xlink" content-type="dwc:verbatimCoordinates" xlink:type="simple"><named-content content-type="geo-json" specific-use="{&#34;type&#34;:&#34;Point&#34;,&#34;coordinates&#34;:[129.364070,35.762360]}" id="NCID0EG2DI" xlink:type="simple">35.76236°N, 129.36407°E</named-content></named-content>; alt. 333 m; 28 May 2016 (1); H. Baek, S. Podenas leg.; <named-content xmlns:xlink="http://www.w3.org/1999/xlink" content-type="dwc:institutional_code" xlink:title="National Institute of Biological Resources" xlink:href="http://grbio.org/institution/national-institute-biological-resources-0" xlink:type="simple">NIBR</named-content> • 1 ♂ (pinned); Jeollanam-do, Gurye-gun, Toji-myeon, Naeseo-ri, Piagol valley, <named-content xmlns:xlink="http://www.w3.org/1999/xlink" content-type="dwc:verbatimCoordinates" xlink:type="simple"><named-content content-type="geo-json" specific-use="{&#34;type&#34;:&#34;Point&#34;,&#34;coordinates&#34;:[127.580900,35.265860]}" id="NCID0ES2DI" xlink:type="simple">35.26586°N, 127.58090°E</named-content></named-content>, alt. 448 m, 4 June 2016 (2), S. Podenas leg.; <named-content xmlns:xlink="http://www.w3.org/1999/xlink" content-type="dwc:institutional_code" xlink:title="National Institute of Biological Resources" xlink:href="http://grbio.org/institution/national-institute-biological-resources-0" xlink:type="simple">NIBR</named-content> • 1 ♀ (in ethanol); Gyeonggi-do, Pocheon-si, Yeongjung-myeon, Yeongpyeong-ri, MPRC; <named-content xmlns:xlink="http://www.w3.org/1999/xlink" content-type="dwc:verbatimCoordinates" xlink:type="simple"><named-content content-type="geo-json" specific-use="{&#34;type&#34;:&#34;Point&#34;,&#34;coordinates&#34;:[127.232260,38.036440]}" id="NCID0E52DI" xlink:type="simple">38.03644°N, 127.23226°E</named-content></named-content>; alt. 150 m; 24–31 May 2017;T. A. Klein, H.-C. Kim, leg.; New Jersey trap; <named-content xmlns:xlink="http://www.w3.org/1999/xlink" content-type="dwc:institutional_code" xlink:title="National Institute of Biological Resources" xlink:href="http://grbio.org/institution/national-institute-biological-resources-0" xlink:type="simple">NIBR</named-content> • 1 ♀ (pinned); Gyeonggi-do, Gunpo-si, Suri-dong; <named-content xmlns:xlink="http://www.w3.org/1999/xlink" content-type="dwc:verbatimCoordinates" xlink:type="simple"><named-content content-type="geo-json" specific-use="{&#34;type&#34;:&#34;Point&#34;,&#34;coordinates&#34;:[126.915270,37.350220]}" id="NCID0EK3DI" xlink:type="simple">37.35022°N, 126.91527°E</named-content></named-content>; alt. 138 m; 27 May 2017 (1); S. Podenas, V. Podeniene leg.; <named-content xmlns:xlink="http://www.w3.org/1999/xlink" content-type="dwc:institutional_code" xlink:title="National Institute of Biological Resources" xlink:href="http://grbio.org/institution/national-institute-biological-resources-0" xlink:type="simple">NIBR</named-content> • 5 ♂, 1 ♀ (pinned, genitalia of 1 ♂ in microvial with glycerol on same pin); Gyeonggi-do, Gunpo-si, Suri-dong; <named-content xmlns:xlink="http://www.w3.org/1999/xlink" content-type="dwc:verbatimCoordinates" xlink:type="simple"><named-content content-type="geo-json" specific-use="{&#34;type&#34;:&#34;Point&#34;,&#34;coordinates&#34;:[126.915580,37.350580]}" id="NCID0EW3DI" xlink:type="simple">37.35058°N, 126.91558°E</named-content></named-content>; alt. 138 m; 27 May 2017 (2); S. Podenas leg.; at light; <named-content xmlns:xlink="http://www.w3.org/1999/xlink" content-type="dwc:institutional_code" xlink:title="National Institute of Biological Resources" xlink:href="http://grbio.org/institution/national-institute-biological-resources-0" xlink:type="simple">NIBR</named-content> • 1 ♂ (pinned), 20 ♂, 1 ♀ (in ethanol); Gyeonggi-do, Yangpyeong, Cheongun-myeon, Dowon-ri; <named-content xmlns:xlink="http://www.w3.org/1999/xlink" content-type="dwc:verbatimCoordinates" xlink:type="simple"><named-content content-type="geo-json" specific-use="{&#34;type&#34;:&#34;Point&#34;,&#34;coordinates&#34;:[127.794830,37.545070]}" id="NCID0EC4DI" xlink:type="simple">37.54507°N, 127.79483°E</named-content></named-content>; alt. 224 m; 28 May 2017; S. Podenas leg; at light; <named-content xmlns:xlink="http://www.w3.org/1999/xlink" content-type="dwc:institutional_code" xlink:title="National Institute of Biological Resources" xlink:href="http://grbio.org/institution/national-institute-biological-resources-0" xlink:type="simple">NIBR</named-content> • 1 ♂ (in ethanol); Gyeonggi-do, Pocheon-si, Yeongjung-myeon, Yeongpyeong-ri, MPRC; <named-content xmlns:xlink="http://www.w3.org/1999/xlink" content-type="dwc:verbatimCoordinates" xlink:type="simple"><named-content content-type="geo-json" specific-use="{&#34;type&#34;:&#34;Point&#34;,&#34;coordinates&#34;:[127.232260,38.036440]}" id="NCID0EO4DI" xlink:type="simple">38.03644°N, 127.23226°E</named-content></named-content>; alt. 150 m; 7 June 2017; T. A. Klein, H.-C. Kim leg.; New Jersey trap; <named-content xmlns:xlink="http://www.w3.org/1999/xlink" content-type="dwc:institutional_code" xlink:title="National Institute of Biological Resources" xlink:href="http://grbio.org/institution/national-institute-biological-resources-0" xlink:type="simple">NIBR</named-content> • 7 ♀ (pinned), 5 ♀ (in ethanol); Gangwon-do, Chuncheon-si, Namsan-myeon, Gongchon-ri; <named-content xmlns:xlink="http://www.w3.org/1999/xlink" content-type="dwc:verbatimCoordinates" xlink:type="simple"><named-content content-type="geo-json" specific-use="{&#34;type&#34;:&#34;Point&#34;,&#34;coordinates&#34;:[127.649190,37.811590]}" id="NCID0E14DI" xlink:type="simple">37.81159°N, 127.64919°E</named-content></named-content>; alt. 131 m; 7 October 2018 (2); S. Podenas leg.; at light; <named-content xmlns:xlink="http://www.w3.org/1999/xlink" content-type="dwc:institutional_code" xlink:title="National Institute of Biological Resources" xlink:href="http://grbio.org/institution/national-institute-biological-resources-0" xlink:type="simple">NIBR</named-content> • 1 ♂, 1 ♀ (in ethanol, male wing slide mounted, genitalia in microvial with glycerol on pin); Gangwon-do, Chuncheon-si, Dongsan-myeon, Kangwon National University Experimental Forest; <named-content xmlns:xlink="http://www.w3.org/1999/xlink" content-type="dwc:verbatimCoordinates" xlink:type="simple"><named-content content-type="geo-json" specific-use="{&#34;type&#34;:&#34;Point&#34;,&#34;coordinates&#34;:[127.815800,37.779090]}" id="NCID0EG5DI" xlink:type="simple">37.77909°N, 127.81580°E</named-content></named-content>; alt. 225 m; 9 October 2018; S. Podenas leg.; at light; <named-content xmlns:xlink="http://www.w3.org/1999/xlink" content-type="dwc:institutional_code" xlink:title="National Institute of Biological Resources" xlink:href="http://grbio.org/institution/national-institute-biological-resources-0" xlink:type="simple">NIBR</named-content> • 1 ♀, 1 ex. (in ethanol); Gyeonggi-do, Pocheon-si, Yeongjung-myeon, Yeongpyeong-ri, MPRC; <named-content xmlns:xlink="http://www.w3.org/1999/xlink" content-type="dwc:verbatimCoordinates" xlink:type="simple"><named-content content-type="geo-json" specific-use="{&#34;type&#34;:&#34;Point&#34;,&#34;coordinates&#34;:[127.232260,38.036440]}" id="NCID0ES5DI" xlink:type="simple">38.03644°N, 127.23226°E</named-content></named-content>; alt. 150 m; 21 May 2019; T. A. Klein, H. C. Kim leg.; <abbrev xmlns:xlink="http://www.w3.org/1999/xlink" xlink:title="New Jersey" id="ABBRID0EX5DI" xlink:type="simple">NJ</abbrev> trap; <named-content xmlns:xlink="http://www.w3.org/1999/xlink" content-type="dwc:institutional_code" xlink:title="National Institute of Biological Resources" xlink:href="http://grbio.org/institution/national-institute-biological-resources-0" xlink:type="simple">NIBR</named-content> • 1 ex. (in ethanol); Gyeonggi-do, Paju-si, Jindong-myeon, 1417 Dongpa-ri, Bonifas; <named-content xmlns:xlink="http://www.w3.org/1999/xlink" content-type="dwc:verbatimCoordinates" xlink:type="simple"><named-content content-type="geo-json" specific-use="{&#34;type&#34;:&#34;Point&#34;,&#34;coordinates&#34;:[126.774100,37.925820]}" id="NCID0EC6DI" xlink:type="simple">37.92582°N, 126.77410°E</named-content></named-content>; alt. 19 m; 21 May 2019; T. A. Klein, H. C. Kim leg.; <abbrev xmlns:xlink="http://www.w3.org/1999/xlink" xlink:title="New Jersey" id="ABBRID0EH6DI" xlink:type="simple">NJ</abbrev> trap; <named-content xmlns:xlink="http://www.w3.org/1999/xlink" content-type="dwc:institutional_code" xlink:title="National Institute of Biological Resources" xlink:href="http://grbio.org/institution/national-institute-biological-resources-0" xlink:type="simple">NIBR</named-content> • 1 ex. (in ethanol); Gyeonggi-do, Dongducheon, Tapdong-dong, Casey; <named-content xmlns:xlink="http://www.w3.org/1999/xlink" content-type="dwc:verbatimCoordinates" xlink:type="simple"><named-content content-type="geo-json" specific-use="{&#34;type&#34;:&#34;Point&#34;,&#34;coordinates&#34;:[127.145660,37.878450]}" id="NCID0ES6DI" xlink:type="simple">37.87845°N, 127.14566°E</named-content></named-content>; alt. 503 m; 21 May 2019; T. A. Klein, H. C. Kim leg.; <abbrev xmlns:xlink="http://www.w3.org/1999/xlink" xlink:title="New Jersey" id="ABBRID0EX6DI" xlink:type="simple">NJ</abbrev> trap; <named-content xmlns:xlink="http://www.w3.org/1999/xlink" content-type="dwc:institutional_code" xlink:title="National Institute of Biological Resources" xlink:href="http://grbio.org/institution/national-institute-biological-resources-0" xlink:type="simple">NIBR</named-content> • 1 ex. (in ethanol); Gyeonggi-do, Pocheon-si, Yeongjung-myeon, Yeongpyeong-ri, MPRC; <named-content xmlns:xlink="http://www.w3.org/1999/xlink" content-type="dwc:verbatimCoordinates" xlink:type="simple"><named-content content-type="geo-json" specific-use="{&#34;type&#34;:&#34;Point&#34;,&#34;coordinates&#34;:[127.232260,38.036440]}" id="NCID0EDAAK" xlink:type="simple">38.03644°N, 127.23226°E</named-content></named-content>; alt. 150 m; 22 May 2019; T. A. Klein, H. C. Kim leg.; <abbrev xmlns:xlink="http://www.w3.org/1999/xlink" xlink:title="New Jersey" id="ABBRID0EIAAK" xlink:type="simple">NJ</abbrev> trap; <named-content xmlns:xlink="http://www.w3.org/1999/xlink" content-type="dwc:institutional_code" xlink:title="National Institute of Biological Resources" xlink:href="http://grbio.org/institution/national-institute-biological-resources-0" xlink:type="simple">NIBR</named-content> • 1 ♀ (in ethanol); Gyeonggi-do, Pocheon-si, Yeongjung-myeon, Yeongpyeong-ri, MPRC; <named-content xmlns:xlink="http://www.w3.org/1999/xlink" content-type="dwc:verbatimCoordinates" xlink:type="simple"><named-content content-type="geo-json" specific-use="{&#34;type&#34;:&#34;Point&#34;,&#34;coordinates&#34;:[127.232260,38.036440]}" id="NCID0ETAAK" xlink:type="simple">38.03644°N, 127.23226°E</named-content></named-content>; alt. 150 m; 27 May 2019; T. A. Klein, H. C. Kim leg.; <abbrev xmlns:xlink="http://www.w3.org/1999/xlink" xlink:title="New Jersey" id="ABBRID0EYAAK" xlink:type="simple">NJ</abbrev> trap; <named-content xmlns:xlink="http://www.w3.org/1999/xlink" content-type="dwc:institutional_code" xlink:title="National Institute of Biological Resources" xlink:href="http://grbio.org/institution/national-institute-biological-resources-0" xlink:type="simple">NIBR</named-content> • 1 ♂ (in ethanol); Gyeonggi-do, Pocheon-si, Yeongjung-myeon, Yeongpyeong-ri, MPRC; <named-content xmlns:xlink="http://www.w3.org/1999/xlink" content-type="dwc:verbatimCoordinates" xlink:type="simple"><named-content content-type="geo-json" specific-use="{&#34;type&#34;:&#34;Point&#34;,&#34;coordinates&#34;:[127.232260,38.036440]}" id="NCID0EDBAK" xlink:type="simple">38.03644°N, 127.23226°E</named-content></named-content>; alt. 150 m; 4 June 2019; T. A. Klein, H. C. Kim leg.; <abbrev xmlns:xlink="http://www.w3.org/1999/xlink" xlink:title="New Jersey" id="ABBRID0EIBAK" xlink:type="simple">NJ</abbrev> trap; <named-content xmlns:xlink="http://www.w3.org/1999/xlink" content-type="dwc:institutional_code" xlink:title="National Institute of Biological Resources" xlink:href="http://grbio.org/institution/national-institute-biological-resources-0" xlink:type="simple">NIBR</named-content> • 1 ♀ (in ethanol); Gyeonggi-do, Paju-si, Jinseo-myeon; <named-content xmlns:xlink="http://www.w3.org/1999/xlink" content-type="dwc:verbatimCoordinates" xlink:type="simple"><named-content content-type="geo-json" specific-use="{&#34;type&#34;:&#34;Point&#34;,&#34;coordinates&#34;:[126.682630,37.954330]}" id="NCID0ETBAK" xlink:type="simple">37.95433°N, 126.68263°E</named-content></named-content>; alt. 41 m; 29 September 2020; T. A. Klein, H. C. Kim leg.; Green-LED; NNSC-2; <named-content xmlns:xlink="http://www.w3.org/1999/xlink" content-type="dwc:institutional_code" xlink:title="National Institute of Biological Resources" xlink:href="http://grbio.org/institution/national-institute-biological-resources-0" xlink:type="simple">NIBR</named-content>; <bold>Mongolia</bold> • 1 ♂ (wings and genitalia slide mounted); Bulgan Aimag, Khyalgant Soum; <named-content xmlns:xlink="http://www.w3.org/1999/xlink" content-type="dwc:verbatimCoordinates" xlink:type="simple"><named-content content-type="geo-json" specific-use="{&#34;type&#34;:&#34;Point&#34;,&#34;coordinates&#34;:[104.245140,49.624310]}" id="NCID0EBCAK" xlink:type="simple">49.62431°N, 104.24514°E</named-content></named-content>; alt. 1015 m; 7–8 July 2005; S. Podenas leg.; SRP#05070702; <abbrev xmlns:xlink="http://www.w3.org/1999/xlink" xlink:title="The Academy of Natural Sciences of Drexel University" id="ABBRID0EGCAK" xlink:type="simple">ANSP</abbrev>; <bold>Russia</bold> • 3 ♀ (pinned); Ussuri Krai, Spassky district, Jakovlevka; 1 October 1926; Filipjev leg.; apiary; 2012845 <named-content xmlns:xlink="http://www.w3.org/1999/xlink" content-type="dwc:institutional_code" xlink:title="National Museum of Natural History, Smithsonian Institution" xlink:href="http://grbio.org/institution/smithsonian-institution-national-museum-natural-history-0" xlink:type="simple">USNM</named-content>.</p></tp:treatment-sec><tp:treatment-sec sec-type="redescription" id="SECID0EQCAK"><title>Redescription.</title><p>General body colouration pale yellow to whitish yellow. Body length of male 5.0–6.9 mm, of female 5.2–8.7 mm. Wing length of male 6.1–7.1 mm, of female 5.4–7.1 mm.</p><p><bold><italic>Head</italic>.</bold> Brown, reddish along posterior margin, densely covered with pale grey pruinosity and sparse pale yellow setae. Antenna short, 0.9 mm long in male, hardly reaching frontal margin of prescutum if bent backwards, 0.7 mm long in female. Scape and pedicel reddish, flagellum 12-segmented, pale yellow with somewhat greyish distal flagellomeres. Basal flagellomeres short, oval, just slightly longer than wider, distal flagellomeres elongate, length of apical segment slightly exceeds penultimate. Longest verticils approximately as long as respective flagellomeres. Rostrum dark brown, densely dusted with grey, palpus pale yellow, labellum pale greyish brown.</p><p><bold><italic>Thorax</italic>.</bold> Generally pale yellow. Pronotum whitish. Presutural scutum pale yellow without darker stripes. Tubercular pit missing, pseudosutural fovea indistinct. Scutal lobe pale, area between scutal lobes whitish. Scutellum and mediotergite pale. Pleuron yellow to reddish yellow with blurred whitish areas. Membrane surrounding prothoracic spiracle concolourous with rest of pleuron. Wing milky, subhyaline, strongly iridescent, patterned with brown spots, sexually dimorphic. Male wing (Fig. <xref ref-type="fig" rid="F9">29</xref>) widened posteriorly at tip of anal vein, female wing (Fig. <xref ref-type="fig" rid="F9">30</xref>) without such widening, widely rounded along posterior margin. Patterning includes completely darkened costal cell from wing base to slightly beyond <italic>Rs</italic> base, subcostal cell also darkened but with clear window before <italic>sc-r</italic>; all cross-veins and branching points surrounded by dark areas, small greyish dots distributed along longitudinal veins, veins <italic>R<sub>4</sub></italic> and <italic>R<sub>5</sub></italic> with or without small dots (different from <tp:taxon-name><tp:taxon-name-part taxon-name-part-type="genus" reg="Dicranota">D.</tp:taxon-name-part> (<tp:taxon-name-part taxon-name-part-type="subgenus" reg="Eudicranota">E.</tp:taxon-name-part>) <tp:taxon-name-part taxon-name-part-type="species" reg="nebulipennis">nebulipennis</tp:taxon-name-part></tp:taxon-name> Alexander, 1936 which has at least one large spot in that area). Stigma indistinct. Veins brown or greyish brown, dark brown in darkened areas. Venation: <italic>Sc</italic> long, reaching to or slightly beyond level of supernumerary cross-vein in cell <italic>r<sub>1</sub></italic>, <italic>sc-r</italic> at ~ 2/3 between humeral vein and base of radial sector. <italic>Rs</italic> long, strongly arched or angulate and short spurred at base. Free end of <italic>R<sub>1</sub></italic> distinctly shorter than <italic>R<sub>2</sub></italic>. Vein <italic>R<sub>2</sub></italic> transverse, supernumerary cross-vein in cell <italic>r<sub>1</sub></italic> beyond branching point of <italic>R<sub>2+3+4</sub></italic>. <italic>R<sub>4</sub></italic> and <italic>R<sub>5</sub></italic> straight and parallel to each other. Cell <italic>r<sub>3</sub></italic> with short stem, cross-vein <italic>r-m</italic> distinct, discal cell large, 3.1–3.4 × as long as wide. Cell <italic>m<sub>1</sub></italic> long, slightly longer than its stem in male, slightly shorter in female. Cross-vein <italic>m-cu</italic> beyond branching point of <italic>M</italic>. Vein <italic>CuP</italic> straight, <italic>A<sub>1</sub></italic> slightly arched before wing margin. Anal angle widely rounded. Length of male halter 0.9–1.0 mm, of female 1.1 mm. Halter pale greyish, stem pale with whitish base, knob yellowish. Coxae from pale yellow in male to obscure yellow in female, fore coxa darker than posterior, mid-coxa darker at base. Femora whitish with narrowly and indistinctly infuscate apices. Tibiae and basitarsi whitish, second tarsomere slightly darkened distally, remaining tarsomeres brownish. Male femur I: 3.4–4.0 mm long, II: 3.6 mm, III: 3.5–4.8 mm, tibia I: 3.7–4.3 mm, II: 3.7 mm, III: 3.6–4.4 mm, tarsus I: 4.4–4.7 mm, II: 5.0–5.6 mm, III: 4.4–4.6 mm. Female femur I: 3.9 mm long, II: 3.9–4.3 mm, III: 3.4–4.9 mm, tibia I: 4.1 mm, II: 4.0–4.3 mm, III: 3.5–4.4 mm, tarsus I: 5.2 mm, II: 4.7–5.4 mm, III: 3.7–4.7 mm. Claw small and simple, without spines, dark brown.</p><fig id="F9" position="float" orientation="portrait"><object-id xmlns:xlink="http://www.w3.org/1999/xlink" content-type="doi" xlink:type="simple">10.3897/zookeys.1253.146576.figures29-33</object-id><object-id xmlns:xlink="http://www.w3.org/1999/xlink" content-type="arpha" xlink:type="simple">69775339-48E2-508E-9F4D-BBCFB7548CF8</object-id><label>Figures 29–33.</label><caption><p><tp:taxon-name><tp:taxon-name-part taxon-name-part-type="genus" reg="Dicranota">Dicranota</tp:taxon-name-part> (<tp:taxon-name-part taxon-name-part-type="subgenus" reg="Eudicranota">Eudicranota</tp:taxon-name-part>) <tp:taxon-name-part taxon-name-part-type="species" reg="sibirica">sibirica</tp:taxon-name-part> <tp:taxon-name-part taxon-name-part-type="subspecies" reg="sibirica">sibirica</tp:taxon-name-part></tp:taxon-name> (Alexander, 1925) <bold>29</bold> male wing, holotype <bold>30</bold> female wing <bold>31</bold> male genitalia, dorsal view, in glycerol <bold>32</bold> male genitalia, dorsal view, slide mounted <bold>33</bold> ovipositor, lateral view.</p></caption><graphic xmlns:xlink="http://www.w3.org/1999/xlink" xlink:href="zookeys-1253-001_article-146576__-g009.jpg" position="float" orientation="portrait" xlink:type="simple" id="oo_1420422.jpg"><uri content-type="original_file" xlink:type="simple">https://binary.pensoft.net/fig/1420422</uri></graphic></fig><p><bold><italic>Abdomen</italic>.</bold> Tergites weakly bicolorous, pale greyish brown with darker caudal margins, covered with sparse erect greyish setae. Basal sternite pale, second and third sternites pale with darkened posterior margins, remaining sternites greyish brown, paler at base. Sparse setae covering sternites pale. Female abdomen generally paler than that of male. Male terminalia (Figs <xref ref-type="fig" rid="F9">31</xref>, <xref ref-type="fig" rid="F9">32</xref>) dark brown. Posterior margin of epandrium extended into triangle-shaped medial lobe, shape of which can vary slightly: narrower in specimens from Korea, wider in specimens from Mongolia. Postero-lateral corner of epandrium with long and narrow, spine-shaped lobe, reaching to ~ 2/3 of gonocoxite. Whole posterior margin of epandrium covered with sparse long setae. Gonocoxite elongate, nearly twice as long as wide, widest at middle. Interbase with narrow stem and ball-shaped tip. Outer gonostylus dark brown and looks like extension of gonocoxite, wide and fleshy, outer and distal margin covered with numerous small blackened spines, mesal margin with three long pale setae. Inner gonostylus elongate, pale, outer margin with low blunt bump at middle, basal part of inner gonostylus encircled by outer gonostylus, tip rounded with few fine setulae. Proctiger divided longitudinally by deep narrow medial incision. Aedeagus short, round-apexed. Paramere long, blade-shaped. Ninth sternite widely concave at middle of posterior margin. Ovipositor (Fig. <xref ref-type="fig" rid="F9">33</xref>) dark brown with pale distal part of hypogynial valve. Cercus slightly arched, distal part raised upwards, blunt-apexed, hypogynial valve straight, blackish at base, narrowing distally, apex with short strong seta, dorsal margin with three long setae at approx. middle. Spermathecae two, small, subglobular.</p></tp:treatment-sec><tp:treatment-sec sec-type="Elevation range" id="SECID0E2HAK"><title>Elevation range.</title><p>From sea level to nearly 2000 m.</p></tp:treatment-sec><tp:treatment-sec sec-type="Period of activity" id="SECID0EAIAK"><title>Period of activity.</title><p>From early May through to middle of October.</p></tp:treatment-sec><tp:treatment-sec sec-type="habitat" id="SECID0EFIAK"><title>Habitat.</title><p>Adults were found among dense grassy vegetation along margins of water bodies and in marshy forest openings in South Primorye (<xref ref-type="bibr" rid="B41">Savchenko 1983</xref>), we found them flying along margins of small and medium-sized mountainous streams and rivers densely covered with trees and shrubs, in grassy vegetation surrounding springs and small pools in South Korea. Species is attracted to light.</p></tp:treatment-sec><tp:treatment-sec sec-type="distribution" id="SECID0EPIAK"><title>General distribution.</title><p>Species was recorded from the eastern Kazakhstan, Honshu Island of Japan, and the Far East of Russia.</p></tp:treatment-sec><tp:treatment-sec sec-type="remarks" id="SECID0EUIAK"><title>Remark.</title><p>Species recorded from the Korean Peninsula and Mongolia for the first time.</p></tp:treatment-sec><tp:treatment-sec><!--Section generated to contain objects referenced in tp:taxon-treatment.--><fig id="F20" position="float" orientation="portrait"><object-id xmlns:xlink="http://www.w3.org/1999/xlink" content-type="doi" xlink:type="simple">10.3897/zookeys.1253.146576.figures77-93</object-id><object-id xmlns:xlink="http://www.w3.org/1999/xlink" content-type="arpha" xlink:type="simple">4FE60C2B-A7BB-5CF6-AAFB-49CA264EBE1B</object-id><label>Figures 77–93.</label><caption><p>Sampling localities of Korean <italic><tp:taxon-name><tp:taxon-name-part taxon-name-part-type="genus" reg="Dicranota">Dicranota</tp:taxon-name-part></tp:taxon-name></italic><bold>77</bold><tp:taxon-name><tp:taxon-name-part taxon-name-part-type="genus" reg="Dicranota">D.</tp:taxon-name-part> (<tp:taxon-name-part taxon-name-part-type="subgenus" reg="Dicranota">Dicranota</tp:taxon-name-part>) <tp:taxon-name-part taxon-name-part-type="species" reg="coreana">coreana</tp:taxon-name-part></tp:taxon-name> Alexander, 1940, stat. nov.<bold>78</bold><tp:taxon-name><tp:taxon-name-part taxon-name-part-type="genus" reg="Dicranota">D.</tp:taxon-name-part> (<tp:taxon-name-part taxon-name-part-type="subgenus" reg="Dicranota">Dicranota</tp:taxon-name-part>) <tp:taxon-name-part taxon-name-part-type="species" reg="crassicauda">crassicauda</tp:taxon-name-part></tp:taxon-name> Tjeder, 1972 <bold>79</bold><tp:taxon-name><tp:taxon-name-part taxon-name-part-type="genus" reg="Dicranota">D.</tp:taxon-name-part> (<tp:taxon-name-part taxon-name-part-type="subgenus" reg="Dicranota">Dicranota</tp:taxon-name-part>) <tp:taxon-name-part taxon-name-part-type="species" reg="guerini">guerini</tp:taxon-name-part></tp:taxon-name> Zetterstedt, 1838 <bold>80</bold><italic><tp:taxon-name><tp:taxon-name-part taxon-name-part-type="genus" reg="Dicranota">D.</tp:taxon-name-part> (<tp:taxon-name-part taxon-name-part-type="subgenus" reg="Dicranota">Dicranota</tp:taxon-name-part>) <tp:taxon-name-part taxon-name-part-type="species" reg="yezoensis">yezoensis</tp:taxon-name-part></tp:taxon-name></italic> Alexander, 1924 <bold>81</bold><tp:taxon-name><tp:taxon-name-part taxon-name-part-type="genus" reg="Dicranota">D.</tp:taxon-name-part> (<tp:taxon-name-part taxon-name-part-type="subgenus" reg="Eudicranota">Eudicranota</tp:taxon-name-part>) <tp:taxon-name-part taxon-name-part-type="species" reg="distincta">distincta</tp:taxon-name-part></tp:taxon-name> Podenas, sp. nov. <bold>82</bold><tp:taxon-name><tp:taxon-name-part taxon-name-part-type="genus" reg="Dicranota">D.</tp:taxon-name-part> (<tp:taxon-name-part taxon-name-part-type="subgenus" reg="Eudicranota">Eudicranota</tp:taxon-name-part>) <tp:taxon-name-part taxon-name-part-type="species" reg="perdistincta">perdistincta</tp:taxon-name-part></tp:taxon-name> Alexander, 1940 <bold>83</bold><tp:taxon-name><tp:taxon-name-part taxon-name-part-type="genus" reg="Dicranota">D.</tp:taxon-name-part> (<tp:taxon-name-part taxon-name-part-type="subgenus" reg="Eudicranota">Eudicranota</tp:taxon-name-part>) <tp:taxon-name-part taxon-name-part-type="species" reg="sibirica">sibirica</tp:taxon-name-part> <tp:taxon-name-part taxon-name-part-type="subspecies" reg="sibirica">sibirica</tp:taxon-name-part></tp:taxon-name> (Alexander, 1925) <bold>84</bold><tp:taxon-name><tp:taxon-name-part taxon-name-part-type="genus" reg="Dicranota">D.</tp:taxon-name-part> (<tp:taxon-name-part taxon-name-part-type="subgenus" reg="Ludicia">Ludicia</tp:taxon-name-part>) <tp:taxon-name-part taxon-name-part-type="species" reg="emarginata">emarginata</tp:taxon-name-part></tp:taxon-name> (Alexander, 1945) <bold>85</bold><tp:taxon-name><tp:taxon-name-part taxon-name-part-type="genus" reg="Dicranota">D.</tp:taxon-name-part> (<tp:taxon-name-part taxon-name-part-type="subgenus" reg="Rhaphidolabis">Rhaphidolabis</tp:taxon-name-part>) <tp:taxon-name-part taxon-name-part-type="species" reg="gibbera">gibbera</tp:taxon-name-part></tp:taxon-name> (Alexander, 1921) <bold>86</bold><tp:taxon-name><tp:taxon-name-part taxon-name-part-type="genus" reg="Dicranota">D.</tp:taxon-name-part> (<tp:taxon-name-part taxon-name-part-type="subgenus" reg="Rhaphidolabis">Rhaphidolabis</tp:taxon-name-part>) <tp:taxon-name-part taxon-name-part-type="species" reg="luteola">luteola</tp:taxon-name-part></tp:taxon-name> Alexander, 1938 <bold>87</bold><tp:taxon-name><tp:taxon-name-part taxon-name-part-type="genus" reg="Dicranota">D.</tp:taxon-name-part> (<tp:taxon-name-part taxon-name-part-type="subgenus" reg="Rhaphidolabis">Rhaphidolabis</tp:taxon-name-part>) <tp:taxon-name-part taxon-name-part-type="species" reg="minuscula">minuscula</tp:taxon-name-part></tp:taxon-name> Alexander, 1938 <bold>88</bold><tp:taxon-name><tp:taxon-name-part taxon-name-part-type="genus" reg="Dicranota">D.</tp:taxon-name-part> (<tp:taxon-name-part taxon-name-part-type="subgenus" reg="Rhaphidolabis">Rhaphidolabis</tp:taxon-name-part>) <tp:taxon-name-part taxon-name-part-type="species" reg="neoconsors">neoconsors</tp:taxon-name-part></tp:taxon-name> Alexander, 1938 <bold>89</bold><tp:taxon-name><tp:taxon-name-part taxon-name-part-type="genus" reg="Dicranota">D.</tp:taxon-name-part> (<tp:taxon-name-part taxon-name-part-type="subgenus" reg="Rhaphidolabis">Rhaphidolabis</tp:taxon-name-part>) <tp:taxon-name-part taxon-name-part-type="species" reg="ompoana">ompoana</tp:taxon-name-part></tp:taxon-name> Alexander, 1945 <bold>90</bold><tp:taxon-name><tp:taxon-name-part taxon-name-part-type="genus" reg="Dicranota">D.</tp:taxon-name-part> (<tp:taxon-name-part taxon-name-part-type="subgenus" reg="Rhaphidolabis">Rhaphidolabis</tp:taxon-name-part>) <tp:taxon-name-part taxon-name-part-type="species" reg="polymera">polymera</tp:taxon-name-part></tp:taxon-name> Alexander, 1933 <bold>91</bold><tp:taxon-name><tp:taxon-name-part taxon-name-part-type="genus" reg="Dicranota">D.</tp:taxon-name-part> (<tp:taxon-name-part taxon-name-part-type="subgenus" reg="Rhaphidolabis">Rhaphidolabis</tp:taxon-name-part>) <tp:taxon-name-part taxon-name-part-type="species" reg="seoi">seoi</tp:taxon-name-part></tp:taxon-name> Podenas, sp. nov. <bold>92</bold><tp:taxon-name><tp:taxon-name-part taxon-name-part-type="genus" reg="Dicranota">D.</tp:taxon-name-part> (<tp:taxon-name-part taxon-name-part-type="subgenus" reg="Rhaphidolabis">Rhaphidolabis</tp:taxon-name-part>) <tp:taxon-name-part taxon-name-part-type="species" reg="squarrosa">squarrosa</tp:taxon-name-part></tp:taxon-name> Savchenko, 1976 <bold>93</bold><tp:taxon-name><tp:taxon-name-part taxon-name-part-type="genus" reg="Dicranota">D.</tp:taxon-name-part> (<tp:taxon-name-part taxon-name-part-type="subgenus" reg="Rhaphidolabis">Rhaphidolabis</tp:taxon-name-part>) <tp:taxon-name-part taxon-name-part-type="species" reg="yeongokia">yeongokia</tp:taxon-name-part></tp:taxon-name> Podenas, sp. nov.</p></caption><graphic xmlns:xlink="http://www.w3.org/1999/xlink" xlink:href="zookeys-1253-001_article-146576__-g020.jpg" position="float" orientation="portrait" xlink:type="simple" id="oo_1420433.jpg"><uri content-type="original_file" xlink:type="simple">https://binary.pensoft.net/fig/1420433</uri></graphic></fig></tp:treatment-sec><ref-list><ref id="B4"><mixed-citation xmlns:xlink="http://www.w3.org/1999/xlink" xlink:type="simple"><person-group><name name-style="western"><surname>Alexander</surname><given-names>CP</given-names></name></person-group> (<year>1925</year>) <article-title>Crane flies from the Maritime Province of Siberia.</article-title><source>Proceedings of the United States National Museum</source><volume>68</volume>(<issue>4</issue>): <fpage>1</fpage>–<lpage>21</lpage>. <ext-link xlink:href="10.5479/si.00963801.68-2605.1" ext-link-type="doi" xlink:type="simple">https://doi.org/10.5479/si.00963801.68-2605.1</ext-link></mixed-citation></ref><ref id="B14"><mixed-citation xmlns:xlink="http://www.w3.org/1999/xlink" xlink:type="simple"><person-group><name name-style="western"><surname>Alexander</surname><given-names>CP</given-names></name></person-group> (<year>1950</year>) Entomological results from the Swedish expedition 1934 to Burma and British India. <tp:taxon-name><tp:taxon-name-part taxon-name-part-type="order">Diptera</tp:taxon-name-part></tp:taxon-name>: <tp:taxon-name><tp:taxon-name-part taxon-name-part-type="family">Tipulidae</tp:taxon-name-part></tp:taxon-name>-<tp:taxon-name><tp:taxon-name-part taxon-name-part-type="tribe">Pediciini</tp:taxon-name-part></tp:taxon-name>. Collected by Rene Malaise. Arkiv for Zoologi 42A(2): 1–21.</mixed-citation></ref><ref id="B41"><mixed-citation xmlns:xlink="http://www.w3.org/1999/xlink" xlink:type="simple"><person-group><name name-style="western"><surname>Savchenko</surname><given-names>EN</given-names></name></person-group> (<year>1983</year>) <source><tp:taxon-name><tp:taxon-name-part taxon-name-part-type="family">Limoniidae</tp:taxon-name-part></tp:taxon-name> of South Primorye. Akademiya Nauk Ukrainskoy SSR, I. I.</source><publisher-name>Schmalhausen Institute of Zoology of Academy of Sciences of Ukraine</publisher-name>, <publisher-loc>Naukova Dumka, Kiev</publisher-loc>, <size units="page">156 pp</size>. [in Russian]</mixed-citation></ref><ref id="B43"><mixed-citation xmlns:xlink="http://www.w3.org/1999/xlink" xlink:type="simple"><person-group><name name-style="western"><surname>Savchenko</surname><given-names>EN</given-names></name></person-group> (<year>1989</year>) <source><tp:taxon-name><tp:taxon-name-part taxon-name-part-type="family">Limoniidae</tp:taxon-name-part></tp:taxon-name> fauna of the USSR. Determination tables of superspecies taxa with catalogue survey of species. Akadimiya Nauk Ukrainian SSR, I. I.</source><publisher-name>Schmalhausen Institute of Zoology of Academy of Sciences of Ukraine</publisher-name>, <publisher-loc>Naukova Dumka, Kiev</publisher-loc>, <size units="page">377 pp</size>. [in Russian]</mixed-citation></ref></ref-list></tp:taxon-treatment>
