# Supplementary material for: ﻿Dicranota Zetterstedt, 1838 crane flies (Diptera, Pediciidae) of Korea
Source: Zookeys. 2025 Sep 23;1253:1–72. doi: 10.3897/zookeys.1253.146576 (PMC12485485; doi:10.3897/zookeys.1253.146576)
Supplement: XML Treatment for Dicranota (Ludicia) [file zookeys.1253.146576-treatment11.xml]

<!DOCTYPE tp:taxon-treatment
  PUBLIC "-//TaxonX//DTD Taxonomic Treatment Publishing DTD v0 20100105//EN" "tax-treatment-NSO.dtd">
<tp:taxon-treatment xmlns:tp="http://www.plazi.org/taxpub"><tp:treatment-meta><kwd-group><label>Taxon classification</label><kwd>
              <named-content content-type="kingdom">Animalia</named-content>
            </kwd><kwd>
              <named-content content-type="order">Diptera</named-content>
            </kwd><kwd>
              <named-content content-type="family">Pediciidae</named-content>
            </kwd></kwd-group><mixed-citation publication-type="journal"><person-group><name><surname>Podenas</surname><given-names>Sigitas</given-names></name><name><surname>Yum</surname><given-names>Jin Whoa</given-names></name><name><surname>Ahn</surname><given-names>Neung-Ho</given-names></name><name><surname>Kim</surname><given-names>Soen Yi</given-names></name><name><surname>Kim</surname><given-names>Jisoo</given-names></name><name><surname>Podeniene</surname><given-names>Virginija</given-names></name></person-group><article-title>﻿<italic><tp:taxon-name><tp:taxon-name-part taxon-name-part-type="genus" reg="Dicranota">Dicranota</tp:taxon-name-part></tp:taxon-name></italic> Zetterstedt, 1838 crane flies (<tp:taxon-name><tp:taxon-name-part taxon-name-part-type="order">Diptera</tp:taxon-name-part></tp:taxon-name>, <tp:taxon-name><tp:taxon-name-part taxon-name-part-type="family">Pediciidae</tp:taxon-name-part></tp:taxon-name>) of Korea</article-title><source>Zookeys</source><day>23</day><month>09</month><year>2025</year><volume>1253</volume><fpage>1</fpage><lpage>72</lpage><pub-id pub-id-type="doi">10.3897/zookeys.1253.146576</pub-id></mixed-citation></tp:treatment-meta><tp:nomenclature><label>﻿</label><tp:taxon-name><object-id xmlns:xlink="http://www.w3.org/1999/xlink" content-type="arpha" xlink:type="simple">510A7F36-1A38-5E33-A41A-50352033EEB8</object-id>
            <tp:taxon-name-part taxon-name-part-type="genus" reg="Dicranota">Dicranota</tp:taxon-name-part> (<tp:taxon-name-part taxon-name-part-type="subgenus" reg="Ludicia">Ludicia</tp:taxon-name-part>)</tp:taxon-name><tp:taxon-authority>Hutson &amp; Vane-Wright, 1969</tp:taxon-authority><tp:nomenclature-citation-list><tp:nomenclature-citation><tp:taxon-name>
                <tp:taxon-name-part taxon-name-part-type="genus" reg="Pedicia">Pedicia</tp:taxon-name-part> (<tp:taxon-name-part taxon-name-part-type="subgenus" reg="Ludicia">Ludicia</tp:taxon-name-part>)</tp:taxon-name><comment>Hutson &amp; Vane-Wright, 1969: 243.</comment></tp:nomenclature-citation><tp:nomenclature-citation><tp:taxon-name>
                <tp:taxon-name-part taxon-name-part-type="genus" reg="Rhaphidolabis">Rhaphidolabis</tp:taxon-name-part> (<tp:taxon-name-part taxon-name-part-type="subgenus" reg="Rhaphidolabina">Rhaphidolabina</tp:taxon-name-part>)</tp:taxon-name><comment>Alexander, 1916: 540; <xref ref-type="bibr" rid="B14">Alexander 1950</xref>: 17; <xref ref-type="bibr" rid="B44">Savchenko and Krivolutskaya 1976</xref>: 35; <xref ref-type="bibr" rid="B41">Savchenko 1983</xref>: 39; <xref ref-type="bibr" rid="B42">Savchenko 1986</xref>: 168; <xref ref-type="bibr" rid="B43">Savchenko 1989</xref>: 25–26.</comment></tp:nomenclature-citation><tp:nomenclature-citation><tp:taxon-name>
                <tp:taxon-name-part taxon-name-part-type="genus" reg="Dicranota">Dicranota</tp:taxon-name-part> (<tp:taxon-name-part taxon-name-part-type="subgenus" reg="Ludicia">Ludicia</tp:taxon-name-part>)</tp:taxon-name><comment><xref ref-type="bibr" rid="B46">Starý 1996</xref>: 122.</comment></tp:nomenclature-citation></tp:nomenclature-citation-list></tp:nomenclature><tp:treatment-sec sec-type="type species" id="SECID0E5LAK"><title>Type species.</title><p><italic><tp:taxon-name><tp:taxon-name-part taxon-name-part-type="genus" reg="Tricyphona">Tricyphona</tp:taxon-name-part> <tp:taxon-name-part taxon-name-part-type="species" reg="lucidipennis">lucidipennis</tp:taxon-name-part></tp:taxon-name></italic><xref ref-type="bibr" rid="B21">Edwards 1921</xref> (original designation) (West Palaearctic).</p></tp:treatment-sec><tp:treatment-sec sec-type="redescription" id="SECID0ETMAK"><title>Redescription.</title><p>Medium-sized dark brown <italic><tp:taxon-name><tp:taxon-name-part taxon-name-part-type="genus" reg="Dicranota">Dicranota</tp:taxon-name-part></tp:taxon-name></italic> crane flies.</p><p><bold><italic>Head</italic>.</bold> Antenna 15-segmented, reaching to frontal margin of presutural scutum, if bent backwards. Antennal verticils slightly exceeding length of respective segments.</p><p><bold><italic>Thorax</italic>.</bold> Presutural scutum with four distinct dark longitudinal stripes. Wing without any dark spots except indistinct stigma. <italic>Rs</italic> usually short, sometimes slightly elongate, branches into <italic>R<sub>2+3</sub></italic> and <italic>R<sub>4+5</sub></italic>. Discal cell present, but cross-vein <italic>m-m</italic> could be very weak.</p><p><bold><italic>Abdomen</italic>.</bold> Posterior margin of epandrium nearly straight or deeply concave, lateral lobe could be long, narrow and slightly curved or missing. Gonocoxite of male terminalia with dorso-apical lobe. Lobe covered with small black spines. Interbase small. Two pairs of gonostyli. Outer gonostylus covered with small black spines. Ovipositor with long and comparatively wide, slightly arched cercus and straight hypogynial valve reaching to approx. middle of cercus. Dorsal margin of valve covered with long setae at base, tips of them reaching to ~ 2/3 of valve.</p><p>The subgenus <tp:taxon-name><tp:taxon-name-part taxon-name-part-type="genus" reg="Dicranota">Dicranota</tp:taxon-name-part> (<tp:taxon-name-part taxon-name-part-type="subgenus" reg="Ludicia">Ludicia</tp:taxon-name-part>)</tp:taxon-name> includes 19 species (<xref ref-type="bibr" rid="B35">Oosterbroek 2025</xref>), distributed in the Oriental Region (11 species) and Palaearctic region (8 species), with four species in Eastern and four in Western Palaearctic regions.</p></tp:treatment-sec><ref-list><ref id="B14"><mixed-citation xmlns:xlink="http://www.w3.org/1999/xlink" xlink:type="simple"><person-group><name name-style="western"><surname>Alexander</surname><given-names>CP</given-names></name></person-group> (<year>1950</year>) Entomological results from the Swedish expedition 1934 to Burma and British India. <tp:taxon-name><tp:taxon-name-part taxon-name-part-type="order">Diptera</tp:taxon-name-part></tp:taxon-name>: <tp:taxon-name><tp:taxon-name-part taxon-name-part-type="family">Tipulidae</tp:taxon-name-part></tp:taxon-name>-<tp:taxon-name><tp:taxon-name-part taxon-name-part-type="tribe">Pediciini</tp:taxon-name-part></tp:taxon-name>. Collected by Rene Malaise. Arkiv for Zoologi 42A(2): 1–21.</mixed-citation></ref><ref id="B44"><mixed-citation xmlns:xlink="http://www.w3.org/1999/xlink" xlink:type="simple"><person-group><name name-style="western"><surname>Savchenko</surname><given-names>EN</given-names></name><name name-style="western"><surname>Krivolutskaya</surname><given-names>GO</given-names></name></person-group> (<year>1976</year>) <source><tp:taxon-name><tp:taxon-name-part taxon-name-part-type="family">Limoniidae</tp:taxon-name-part></tp:taxon-name> of the south Kuril Islands and south Sakhalin. Akademiya Nauk Ukrainskoy SSR, I. I.</source><publisher-name>Schmalhausen Institute of Zoology of Academy of Sciences of Ukraine</publisher-name>, <publisher-loc>Naukova Dumka, Kiev</publisher-loc>, <size units="page">160 pp</size>. [in Russian]</mixed-citation></ref><ref id="B41"><mixed-citation xmlns:xlink="http://www.w3.org/1999/xlink" xlink:type="simple"><person-group><name name-style="western"><surname>Savchenko</surname><given-names>EN</given-names></name></person-group> (<year>1983</year>) <source><tp:taxon-name><tp:taxon-name-part taxon-name-part-type="family">Limoniidae</tp:taxon-name-part></tp:taxon-name> of South Primorye. Akademiya Nauk Ukrainskoy SSR, I. I.</source><publisher-name>Schmalhausen Institute of Zoology of Academy of Sciences of Ukraine</publisher-name>, <publisher-loc>Naukova Dumka, Kiev</publisher-loc>, <size units="page">156 pp</size>. [in Russian]</mixed-citation></ref><ref id="B42"><mixed-citation xmlns:xlink="http://www.w3.org/1999/xlink" xlink:type="simple"><person-group><name name-style="western"><surname>Savchenko</surname><given-names>EN</given-names></name></person-group> (<year>1986</year>) Short-palped crane flies. (General description, subfamilies <tp:taxon-name><tp:taxon-name-part taxon-name-part-type="subfamily">Pediciinae</tp:taxon-name-part></tp:taxon-name> and <tp:taxon-name><tp:taxon-name-part taxon-name-part-type="subfamily">Hexatominae</tp:taxon-name-part></tp:taxon-name>). Fauna Ukrainy. Akademiya Nauk Ukrainskoy SSR, I. I. Schmalhausen Institute of Zoology of Academy of Sciences of Ukraine, Naukova Dumka, Kiev 14(2): 380 pp. [in Russian]</mixed-citation></ref><ref id="B43"><mixed-citation xmlns:xlink="http://www.w3.org/1999/xlink" xlink:type="simple"><person-group><name name-style="western"><surname>Savchenko</surname><given-names>EN</given-names></name></person-group> (<year>1989</year>) <source><tp:taxon-name><tp:taxon-name-part taxon-name-part-type="family">Limoniidae</tp:taxon-name-part></tp:taxon-name> fauna of the USSR. Determination tables of superspecies taxa with catalogue survey of species. Akadimiya Nauk Ukrainian SSR, I. I.</source><publisher-name>Schmalhausen Institute of Zoology of Academy of Sciences of Ukraine</publisher-name>, <publisher-loc>Naukova Dumka, Kiev</publisher-loc>, <size units="page">377 pp</size>. [in Russian]</mixed-citation></ref><ref id="B46"><mixed-citation xmlns:xlink="http://www.w3.org/1999/xlink" xlink:type="simple"><person-group><name name-style="western"><surname>Starý</surname><given-names>J</given-names></name></person-group> (<year>1996</year>) <article-title>New records of <tp:taxon-name><tp:taxon-name-part taxon-name-part-type="family">Limoniidae</tp:taxon-name-part></tp:taxon-name> and <tp:taxon-name><tp:taxon-name-part taxon-name-part-type="family">Pediciidae</tp:taxon-name-part></tp:taxon-name> (<tp:taxon-name><tp:taxon-name-part taxon-name-part-type="order">Diptera</tp:taxon-name-part></tp:taxon-name>) from the Czech and Slovak Republics.</article-title><source>Casopis Slezskeho Musea v Opava (A)</source><volume>45</volume>: <fpage>119</fpage>–<lpage>124</lpage>.</mixed-citation></ref><ref id="B21"><mixed-citation xmlns:xlink="http://www.w3.org/1999/xlink" xlink:type="simple"><person-group><name name-style="western"><surname>Edwards</surname><given-names>FW</given-names></name></person-group> (<year>1921</year>) <article-title>British <tp:taxon-name><tp:taxon-name-part taxon-name-part-type="family">Limnobiidae</tp:taxon-name-part></tp:taxon-name>: some records and corrections.</article-title><source>Transactions of the Royal Entomological Society of London</source><volume>1921</volume>: <fpage>196</fpage>–<lpage>230</lpage>. <ext-link xlink:href="10.1111/j.1365-2311.1921.tb02806.x" ext-link-type="doi" xlink:type="simple">https://doi.org/10.1111/j.1365-2311.1921.tb02806.x</ext-link></mixed-citation></ref><ref id="B35"><mixed-citation xmlns:xlink="http://www.w3.org/1999/xlink" xlink:type="simple"><person-group><name name-style="western"><surname>Oosterbroek</surname><given-names>P</given-names></name></person-group> (<year>2025</year>) Catalogue of the Craneflies of the World (CCW). <ext-link xlink:href="https://ccw.naturalis.nl/index.php" ext-link-type="uri" xlink:type="simple">https://ccw.naturalis.nl/index.php</ext-link> [Last update: 13 November 2024]</mixed-citation></ref></ref-list></tp:taxon-treatment>
