# Supplementary material for: ﻿Dicranota Zetterstedt, 1838 crane flies (Diptera, Pediciidae) of Korea
Source: Zookeys. 2025 Sep 23;1253:1–72. doi: 10.3897/zookeys.1253.146576 (PMC12485485; doi:10.3897/zookeys.1253.146576)
Supplement: XML Treatment for Dicranota (Ludicia) emarginata [file zookeys.1253.146576-treatment12.xml]

<!DOCTYPE tp:taxon-treatment
  PUBLIC "-//TaxonX//DTD Taxonomic Treatment Publishing DTD v0 20100105//EN" "tax-treatment-NSO.dtd">
<tp:taxon-treatment xmlns:tp="http://www.plazi.org/taxpub"><tp:treatment-meta><kwd-group><label>Taxon classification</label><kwd>
              <named-content content-type="kingdom">Animalia</named-content>
            </kwd><kwd>
              <named-content content-type="order">Diptera</named-content>
            </kwd><kwd>
              <named-content content-type="family">Pediciidae</named-content>
            </kwd></kwd-group><mixed-citation publication-type="journal"><person-group><name><surname>Podenas</surname><given-names>Sigitas</given-names></name><name><surname>Yum</surname><given-names>Jin Whoa</given-names></name><name><surname>Ahn</surname><given-names>Neung-Ho</given-names></name><name><surname>Kim</surname><given-names>Soen Yi</given-names></name><name><surname>Kim</surname><given-names>Jisoo</given-names></name><name><surname>Podeniene</surname><given-names>Virginija</given-names></name></person-group><article-title>﻿<italic><tp:taxon-name><tp:taxon-name-part taxon-name-part-type="genus" reg="Dicranota">Dicranota</tp:taxon-name-part></tp:taxon-name></italic> Zetterstedt, 1838 crane flies (<tp:taxon-name><tp:taxon-name-part taxon-name-part-type="order">Diptera</tp:taxon-name-part></tp:taxon-name>, <tp:taxon-name><tp:taxon-name-part taxon-name-part-type="family">Pediciidae</tp:taxon-name-part></tp:taxon-name>) of Korea</article-title><source>Zookeys</source><day>23</day><month>09</month><year>2025</year><volume>1253</volume><fpage>1</fpage><lpage>72</lpage><pub-id pub-id-type="doi">10.3897/zookeys.1253.146576</pub-id></mixed-citation></tp:treatment-meta><tp:nomenclature><label>﻿</label><tp:taxon-name><object-id xmlns:xlink="http://www.w3.org/1999/xlink" content-type="arpha" xlink:type="simple">A5D968F0-7E4B-5A0A-9AE2-F2981E95E17B</object-id>
            <tp:taxon-name-part taxon-name-part-type="genus" reg="Dicranota">Dicranota</tp:taxon-name-part> (<tp:taxon-name-part taxon-name-part-type="subgenus" reg="Ludicia">Ludicia</tp:taxon-name-part>) <tp:taxon-name-part taxon-name-part-type="species" reg="emarginata">emarginata</tp:taxon-name-part></tp:taxon-name><tp:taxon-authority>(Alexander, 1945)</tp:taxon-authority><xref ref-type="fig" rid="F10">Figs 34–37</xref><xref ref-type="fig" rid="F20">, 84</xref><tp:nomenclature-citation-list><tp:nomenclature-citation><tp:taxon-name>
                <tp:taxon-name-part taxon-name-part-type="genus" reg="Pedicia">Pedicia</tp:taxon-name-part> (<tp:taxon-name-part taxon-name-part-type="subgenus" reg="Tricyphona">Tricyphona</tp:taxon-name-part>) <tp:taxon-name-part taxon-name-part-type="species" reg="emarginata">emarginata</tp:taxon-name-part></tp:taxon-name><comment>Alexander, 1945: 243.</comment></tp:nomenclature-citation><tp:nomenclature-citation><tp:taxon-name>
                <tp:taxon-name-part taxon-name-part-type="genus" reg="Dicranota">Dicranota</tp:taxon-name-part> (<tp:taxon-name-part taxon-name-part-type="subgenus" reg="Rhaphidolabina">Rhaphidolabina</tp:taxon-name-part>) <tp:taxon-name-part taxon-name-part-type="species" reg="emarginata">emarginata</tp:taxon-name-part></tp:taxon-name><comment>: <xref ref-type="bibr" rid="B41">Savchenko 1983</xref>: 41; <xref ref-type="bibr" rid="B43">Savchenko 1989</xref>: 26.</comment></tp:nomenclature-citation><tp:nomenclature-citation><tp:taxon-name>
                <tp:taxon-name-part taxon-name-part-type="genus" reg="Dicranota">Dicranota</tp:taxon-name-part> (<tp:taxon-name-part taxon-name-part-type="subgenus" reg="Ludicia">Ludicia</tp:taxon-name-part>) <tp:taxon-name-part taxon-name-part-type="species" reg="emarginata">emarginata</tp:taxon-name-part></tp:taxon-name><comment>: <xref ref-type="bibr" rid="B35">Oosterbroek 2025</xref>.</comment></tp:nomenclature-citation></tp:nomenclature-citation-list></tp:nomenclature><tp:treatment-sec sec-type="type material" id="SECID0EBSAK"><title>Type material examined.</title><p><bold>North Korea • <italic>Holotype</italic></bold> (as <tp:taxon-name><tp:taxon-name-part taxon-name-part-type="genus" reg="Pedicia">Pedicia</tp:taxon-name-part> (<tp:taxon-name-part taxon-name-part-type="subgenus" reg="Tricyphona">Tricyphona</tp:taxon-name-part>) <tp:taxon-name-part taxon-name-part-type="species" reg="emarginata">emarginata</tp:taxon-name-part></tp:taxon-name>); ♂ (pinned, antenna, wing, hind leg and genitalia slide mounted); Seren Mountains; alt. 1372 m; 10 July 1938; A. M. Yankovsky leg.; <named-content xmlns:xlink="http://www.w3.org/1999/xlink" content-type="dwc:institutional_code" xlink:title="National Museum of Natural History, Smithsonian Institution" xlink:href="http://grbio.org/institution/smithsonian-institution-national-museum-natural-history-0" xlink:type="simple">USNM</named-content>.</p></tp:treatment-sec><tp:treatment-sec sec-type="material" id="SECID0E4SAK"><title>Other examined material</title><p><bold>(Fig. <xref ref-type="fig" rid="F20">84</xref>). North Korea</bold> • 3 ♀ (pinned); Ompo; alt. 61 m; 12 May 1938; A. M. Yankovsky leg.; <named-content xmlns:xlink="http://www.w3.org/1999/xlink" content-type="dwc:institutional_code" xlink:title="National Museum of Natural History, Smithsonian Institution" xlink:href="http://grbio.org/institution/smithsonian-institution-national-museum-natural-history-0" xlink:type="simple">USNM</named-content> • 5 ♂ (pinned); Ompo; alt. 213 m; 14 May 1938; A. M. Yankovsky leg.; <named-content xmlns:xlink="http://www.w3.org/1999/xlink" content-type="dwc:institutional_code" xlink:title="National Museum of Natural History, Smithsonian Institution" xlink:href="http://grbio.org/institution/smithsonian-institution-national-museum-natural-history-0" xlink:type="simple">USNM</named-content> • 1 ♀ (pinned); Ompo; alt. 183 m; 18 May 1938; A. M. Yankovsky leg.; <named-content xmlns:xlink="http://www.w3.org/1999/xlink" content-type="dwc:institutional_code" xlink:title="National Museum of Natural History, Smithsonian Institution" xlink:href="http://grbio.org/institution/smithsonian-institution-national-museum-natural-history-0" xlink:type="simple">USNM</named-content> • 1 ♂, 1 ♀ (pinned, male genitalia in microvial with glycerol on same pin); Ompo; alt. 305 m; 19 May 1938; A. M. Yankovsky leg.; <named-content xmlns:xlink="http://www.w3.org/1999/xlink" content-type="dwc:institutional_code" xlink:title="National Museum of Natural History, Smithsonian Institution" xlink:href="http://grbio.org/institution/smithsonian-institution-national-museum-natural-history-0" xlink:type="simple">USNM</named-content> • 1 ♂ (pinned, genitalia in microvial with glycerol on same pin); Chonsani; alt. 1219 m; 13 June 1940; A. M. Yankovsky leg.; <named-content xmlns:xlink="http://www.w3.org/1999/xlink" content-type="dwc:institutional_code" xlink:title="National Museum of Natural History, Smithsonian Institution" xlink:href="http://grbio.org/institution/smithsonian-institution-national-museum-natural-history-0" xlink:type="simple">USNM</named-content>.</p></tp:treatment-sec><tp:treatment-sec sec-type="redescription" id="SECID0E5TAK"><title>Redescription.</title><p>General body colouration dark brown with dense cover of silvery grey pruinosity. Body length of male 6.5 mm, of female 5.3–7.2 mm. Wing length of male 7.0–9.5 mm, of female 6.3–6.8 mm.</p><p><bold><italic>Head</italic>.</bold> Brownish grey because of dense pruinosity, sparsely covered with brownish semi-adjacent setae. Anterior vertex wide, eyes comparatively small, widely separated, distance between them ~ 2 × length of scape. Antenna short, 0.9–1.1 mm long in male, reaching to approx. frontal margin of prescutum if bent backwards. Scape and pedicel black, dusted with grey, flagellum of studied non-type specimens and specimens from the Far East of Russia (<xref ref-type="bibr" rid="B41">Savchenko 1983</xref>) 13-segmented, but original description mentions that flagellum of holotype male has only 11 segments (<xref ref-type="bibr" rid="B13">Alexander 1945</xref>). Re-examination of holotype reveals that it also has 13 segments. Basal flagellomere elongate, &gt; 2 × longer than wide, dark brown with yellowish base, remaining segments dark brown and short, nearly as long as wide (Fig. <xref ref-type="fig" rid="F10">35</xref>). Apical segment subequal in length to the penultimate. Longest verticils slightly exceed length of respective flagellomeres. Female antenna 0.7–0.9 mm long. Rostrum dark brown, densely dusted with grey, palpus dark brown to black, labellum dark brown.</p><p><bold><italic>Thorax</italic>.</bold> Generally dark brown with dense cover of greyish pruinosity. Pronotum brown with dense cover of brownish grey pruinosity and dense yellowish erect setae postero-dorsally. Presutural scutum brownish grey with four dark brown longitudinal stripes. Medial stripes separated by narrow grey vitta for nearly entire length, reaching each other only frontally, stripes not reaching suture posteriorly. Lateral stripe short, starting far beyond pseudosutural fovea frontally, but extending to suture caudally. Tubercular pit missing, pseudosutural fovea indistinct. Scutal lobe dark brown dusted with grey, lateral and mesal margins narrowly grey, area between scutal lobes grey. Scutellum uniformly brownish grey, mediotergite paler frontally. Pleuron dark brown, somewhat paler frontally, densely covered with silvery grey. Membrane surrounding prothoracic spiracle yellowish brown, sparsely dusted with grey. Wing (Fig. <xref ref-type="fig" rid="F10">34</xref>) subhyaline, brownish with yellowish basal area, iridescent, without darker pattern except elongate darker brown stigma. Veins brown to greyish brown, paler at wing base. Venation: <italic>Sc</italic> long, reaching far beyond branching point of <italic>Rs</italic>, at approx. same level as <italic>m-cu</italic>. Cross-vein <italic>sc-r</italic> nearly at the middle between humeral vein and base of radial sector. <italic>Rs</italic> long, arched at base. Free end of <italic>R<sub>1</sub></italic> slightly exceeds <italic>R<sub>2</sub></italic> in length. Vein <italic>R<sub>2</sub></italic> transverse, distal portion of <italic>R<sub>3</sub></italic>, <italic>R<sub>4</sub></italic>, and <italic>R<sub>5</sub></italic> straight and parallel to each other. Cell <italic>r<sub>3</sub></italic> sessile. Cell <italic>r<sub>4</sub></italic> with short but distinct stem <italic>R<sub>4+5</sub></italic> which is twice as long as cross-vein <italic>r-m</italic>. Discal cell long, nearly 4 × as long as wide, but cross-vein <italic>m-m</italic> very weak in holotype, it is also very weak or completely atrophied in other studied specimens, thus discal cell could be missing. Cell <italic>m<sub>1</sub></italic> short, stem 1.7 × as long as cell itself. Cross-vein <italic>m-cu</italic> far beyond branching point of <italic>M</italic>, close to the middle of vein <italic>M<sub>3+4</sub></italic>. Vein <italic>CuP</italic> straight, <italic>A<sub>1</sub></italic> slightly sinuous. Anal angle widely rounded. Length of male halter 1.2 mm, of female 1.2 mm. Stem of halter obscure yellow, knob pale yellow basally, darkened distally. Fore coxa dark brown with dense cover of grey pruinosity, slightly yellowish along distal margin, middle and posterior coxae dusky yellow with dark base. Femur from pale yellow at base, to obscure yellow at middle, to dark brown at tip. Tibia and tarsal segments dark brown, covered with short yellowish setae. Male femur I: 4.8–5.9 mm long, II: 5.3–5.6 mm, III: 5.0–5.8 mm, tibia I: 5.2–6.4 mm, II: 5.0–5.9 mm, III: 5.2–6.4 mm, tarsus I: 8.1 mm, II: 6.1–7.3 mm, III: 7.1 mm. Female femur I: 3.2–3.5 mm long, II: 3.5 mm, III: 3.8 mm, tibia I: 3.3–3.6 mm, II: 3.5 mm, III: 3.8–4.0 mm, tarsus I: 4.1–5.1 mm, II: 4.0 mm, III: 4.3–4.5 mm. Claw simple, without spines, dark brown.</p><fig id="F10" position="float" orientation="portrait"><object-id xmlns:xlink="http://www.w3.org/1999/xlink" content-type="doi" xlink:type="simple">10.3897/zookeys.1253.146576.figures34-37</object-id><object-id xmlns:xlink="http://www.w3.org/1999/xlink" content-type="arpha" xlink:type="simple">C5E1E10A-C332-53CC-9263-422220160A59</object-id><label>Figures 34–37.</label><caption><p><tp:taxon-name><tp:taxon-name-part taxon-name-part-type="genus" reg="Dicranota">Dicranota</tp:taxon-name-part> (<tp:taxon-name-part taxon-name-part-type="subgenus" reg="Ludicia">Ludicia</tp:taxon-name-part>) <tp:taxon-name-part taxon-name-part-type="species" reg="emarginata">emarginata</tp:taxon-name-part></tp:taxon-name> (Alexander, 1945) <bold>34</bold> wing, holotype <bold>35</bold> antennal flagellum, holotype <bold>36</bold> male genitalia, dorsal view <bold>37</bold> ovipositor, lateral view.</p></caption><graphic xmlns:xlink="http://www.w3.org/1999/xlink" xlink:href="zookeys-1253-001_article-146576__-g010.jpg" position="float" orientation="portrait" xlink:type="simple" id="oo_1420423.jpg"><uri content-type="original_file" xlink:type="simple">https://binary.pensoft.net/fig/1420423</uri></graphic></fig><p><bold><italic>Abdomen</italic>.</bold> Basal tergites of male abdomen yellowish brown with dark brown caudal and lateral margins, distal tergites darker brown, caudal margin narrowly light grey. Tergites covered with sparse erect golden setae. Sternites yellowish brown at base of abdomen, turning darker brown towards tip of abdomen. Male terminalia (Fig. <xref ref-type="fig" rid="F10">36</xref>) dark brown. Posterior margin of epandrium deeply and widely emarginate, lateral lobe wide, setose with rounded posterior margin which is densely covered with fine setulae. Lateral margin of epandrium with narrow lobule, tip of which extends slightly beyond bottom of emargination but far not reaches caudal margin of lateral lobe. Gonocoxite short and wide, length just slightly exceeds width, with two unequal lobes near apex. Caudal lobe dark brown subglobular covered with short black spines, subapical lobe smaller, also blunt-apexed, covered with fine setae. Interbase reduced. Gonostylus pale, triangle-shaped, mesal margin covered with sparse erect setae, tip obtuse, rounded. Aedeagus short, bifid at apex. Paramere long, rod-shaped. Female abdomen uniformly brown with narrowly pale grey caudal margins of tergites and sternites. Caudal segments of female abdomen (9<sup>th</sup> and 10<sup>th</sup> tergites, 8<sup>th</sup> sternite) dark brown. Cercus (Fig. <xref ref-type="fig" rid="F10">37</xref>) yellow with raised distal part, apex blunt, rounded. Hypogynial valve straight, yellow with brown base and pale rounded tip, dorsal margin with few setae at middle far not reaching apex. Spermathecae three.</p></tp:treatment-sec><tp:treatment-sec sec-type="Elevation range" id="SECID0E4YAK"><title>Elevation range.</title><p>From sea level to nearly 1400 m.</p></tp:treatment-sec><tp:treatment-sec sec-type="Period of activity" id="SECID0ECZAK"><title>Period of activity.</title><p>From mid-May through to middle of July.</p></tp:treatment-sec><tp:treatment-sec sec-type="habitat" id="SECID0EHZAK"><title>Habitat.</title><p>Species was collected near small stream running through the hill covered with broad leaved forest in the Far East of Russia (<xref ref-type="bibr" rid="B41">Savchenko 1983</xref>).</p></tp:treatment-sec><tp:treatment-sec sec-type="distribution" id="SECID0ERZAK"><title>General distribution.</title><p>Species was recorded from northern Korea and the Far East of Russia close to the border with North Korea.</p></tp:treatment-sec><tp:treatment-sec sec-type="remarks" id="SECID0EWZAK"><title>Remark.</title><p>The female was previously unknown. The species is absent in South Korea.</p></tp:treatment-sec><tp:treatment-sec><!--Section generated to contain objects referenced in tp:taxon-treatment.--><fig id="F20" position="float" orientation="portrait"><object-id xmlns:xlink="http://www.w3.org/1999/xlink" content-type="doi" xlink:type="simple">10.3897/zookeys.1253.146576.figures77-93</object-id><object-id xmlns:xlink="http://www.w3.org/1999/xlink" content-type="arpha" xlink:type="simple">4FE60C2B-A7BB-5CF6-AAFB-49CA264EBE1B</object-id><label>Figures 77–93.</label><caption><p>Sampling localities of Korean <italic><tp:taxon-name><tp:taxon-name-part taxon-name-part-type="genus" reg="Dicranota">Dicranota</tp:taxon-name-part></tp:taxon-name></italic><bold>77</bold><tp:taxon-name><tp:taxon-name-part taxon-name-part-type="genus" reg="Dicranota">D.</tp:taxon-name-part> (<tp:taxon-name-part taxon-name-part-type="subgenus" reg="Dicranota">Dicranota</tp:taxon-name-part>) <tp:taxon-name-part taxon-name-part-type="species" reg="coreana">coreana</tp:taxon-name-part></tp:taxon-name> Alexander, 1940, stat. nov.<bold>78</bold><tp:taxon-name><tp:taxon-name-part taxon-name-part-type="genus" reg="Dicranota">D.</tp:taxon-name-part> (<tp:taxon-name-part taxon-name-part-type="subgenus" reg="Dicranota">Dicranota</tp:taxon-name-part>) <tp:taxon-name-part taxon-name-part-type="species" reg="crassicauda">crassicauda</tp:taxon-name-part></tp:taxon-name> Tjeder, 1972 <bold>79</bold><tp:taxon-name><tp:taxon-name-part taxon-name-part-type="genus" reg="Dicranota">D.</tp:taxon-name-part> (<tp:taxon-name-part taxon-name-part-type="subgenus" reg="Dicranota">Dicranota</tp:taxon-name-part>) <tp:taxon-name-part taxon-name-part-type="species" reg="guerini">guerini</tp:taxon-name-part></tp:taxon-name> Zetterstedt, 1838 <bold>80</bold><italic><tp:taxon-name><tp:taxon-name-part taxon-name-part-type="genus" reg="Dicranota">D.</tp:taxon-name-part> (<tp:taxon-name-part taxon-name-part-type="subgenus" reg="Dicranota">Dicranota</tp:taxon-name-part>) <tp:taxon-name-part taxon-name-part-type="species" reg="yezoensis">yezoensis</tp:taxon-name-part></tp:taxon-name></italic> Alexander, 1924 <bold>81</bold><tp:taxon-name><tp:taxon-name-part taxon-name-part-type="genus" reg="Dicranota">D.</tp:taxon-name-part> (<tp:taxon-name-part taxon-name-part-type="subgenus" reg="Eudicranota">Eudicranota</tp:taxon-name-part>) <tp:taxon-name-part taxon-name-part-type="species" reg="distincta">distincta</tp:taxon-name-part></tp:taxon-name> Podenas, sp. nov. <bold>82</bold><tp:taxon-name><tp:taxon-name-part taxon-name-part-type="genus" reg="Dicranota">D.</tp:taxon-name-part> (<tp:taxon-name-part taxon-name-part-type="subgenus" reg="Eudicranota">Eudicranota</tp:taxon-name-part>) <tp:taxon-name-part taxon-name-part-type="species" reg="perdistincta">perdistincta</tp:taxon-name-part></tp:taxon-name> Alexander, 1940 <bold>83</bold><tp:taxon-name><tp:taxon-name-part taxon-name-part-type="genus" reg="Dicranota">D.</tp:taxon-name-part> (<tp:taxon-name-part taxon-name-part-type="subgenus" reg="Eudicranota">Eudicranota</tp:taxon-name-part>) <tp:taxon-name-part taxon-name-part-type="species" reg="sibirica">sibirica</tp:taxon-name-part> <tp:taxon-name-part taxon-name-part-type="subspecies" reg="sibirica">sibirica</tp:taxon-name-part></tp:taxon-name> (Alexander, 1925) <bold>84</bold><tp:taxon-name><tp:taxon-name-part taxon-name-part-type="genus" reg="Dicranota">D.</tp:taxon-name-part> (<tp:taxon-name-part taxon-name-part-type="subgenus" reg="Ludicia">Ludicia</tp:taxon-name-part>) <tp:taxon-name-part taxon-name-part-type="species" reg="emarginata">emarginata</tp:taxon-name-part></tp:taxon-name> (Alexander, 1945) <bold>85</bold><tp:taxon-name><tp:taxon-name-part taxon-name-part-type="genus" reg="Dicranota">D.</tp:taxon-name-part> (<tp:taxon-name-part taxon-name-part-type="subgenus" reg="Rhaphidolabis">Rhaphidolabis</tp:taxon-name-part>) <tp:taxon-name-part taxon-name-part-type="species" reg="gibbera">gibbera</tp:taxon-name-part></tp:taxon-name> (Alexander, 1921) <bold>86</bold><tp:taxon-name><tp:taxon-name-part taxon-name-part-type="genus" reg="Dicranota">D.</tp:taxon-name-part> (<tp:taxon-name-part taxon-name-part-type="subgenus" reg="Rhaphidolabis">Rhaphidolabis</tp:taxon-name-part>) <tp:taxon-name-part taxon-name-part-type="species" reg="luteola">luteola</tp:taxon-name-part></tp:taxon-name> Alexander, 1938 <bold>87</bold><tp:taxon-name><tp:taxon-name-part taxon-name-part-type="genus" reg="Dicranota">D.</tp:taxon-name-part> (<tp:taxon-name-part taxon-name-part-type="subgenus" reg="Rhaphidolabis">Rhaphidolabis</tp:taxon-name-part>) <tp:taxon-name-part taxon-name-part-type="species" reg="minuscula">minuscula</tp:taxon-name-part></tp:taxon-name> Alexander, 1938 <bold>88</bold><tp:taxon-name><tp:taxon-name-part taxon-name-part-type="genus" reg="Dicranota">D.</tp:taxon-name-part> (<tp:taxon-name-part taxon-name-part-type="subgenus" reg="Rhaphidolabis">Rhaphidolabis</tp:taxon-name-part>) <tp:taxon-name-part taxon-name-part-type="species" reg="neoconsors">neoconsors</tp:taxon-name-part></tp:taxon-name> Alexander, 1938 <bold>89</bold><tp:taxon-name><tp:taxon-name-part taxon-name-part-type="genus" reg="Dicranota">D.</tp:taxon-name-part> (<tp:taxon-name-part taxon-name-part-type="subgenus" reg="Rhaphidolabis">Rhaphidolabis</tp:taxon-name-part>) <tp:taxon-name-part taxon-name-part-type="species" reg="ompoana">ompoana</tp:taxon-name-part></tp:taxon-name> Alexander, 1945 <bold>90</bold><tp:taxon-name><tp:taxon-name-part taxon-name-part-type="genus" reg="Dicranota">D.</tp:taxon-name-part> (<tp:taxon-name-part taxon-name-part-type="subgenus" reg="Rhaphidolabis">Rhaphidolabis</tp:taxon-name-part>) <tp:taxon-name-part taxon-name-part-type="species" reg="polymera">polymera</tp:taxon-name-part></tp:taxon-name> Alexander, 1933 <bold>91</bold><tp:taxon-name><tp:taxon-name-part taxon-name-part-type="genus" reg="Dicranota">D.</tp:taxon-name-part> (<tp:taxon-name-part taxon-name-part-type="subgenus" reg="Rhaphidolabis">Rhaphidolabis</tp:taxon-name-part>) <tp:taxon-name-part taxon-name-part-type="species" reg="seoi">seoi</tp:taxon-name-part></tp:taxon-name> Podenas, sp. nov. <bold>92</bold><tp:taxon-name><tp:taxon-name-part taxon-name-part-type="genus" reg="Dicranota">D.</tp:taxon-name-part> (<tp:taxon-name-part taxon-name-part-type="subgenus" reg="Rhaphidolabis">Rhaphidolabis</tp:taxon-name-part>) <tp:taxon-name-part taxon-name-part-type="species" reg="squarrosa">squarrosa</tp:taxon-name-part></tp:taxon-name> Savchenko, 1976 <bold>93</bold><tp:taxon-name><tp:taxon-name-part taxon-name-part-type="genus" reg="Dicranota">D.</tp:taxon-name-part> (<tp:taxon-name-part taxon-name-part-type="subgenus" reg="Rhaphidolabis">Rhaphidolabis</tp:taxon-name-part>) <tp:taxon-name-part taxon-name-part-type="species" reg="yeongokia">yeongokia</tp:taxon-name-part></tp:taxon-name> Podenas, sp. nov.</p></caption><graphic xmlns:xlink="http://www.w3.org/1999/xlink" xlink:href="zookeys-1253-001_article-146576__-g020.jpg" position="float" orientation="portrait" xlink:type="simple" id="oo_1420433.jpg"><uri content-type="original_file" xlink:type="simple">https://binary.pensoft.net/fig/1420433</uri></graphic></fig></tp:treatment-sec><ref-list><ref id="B41"><mixed-citation xmlns:xlink="http://www.w3.org/1999/xlink" xlink:type="simple"><person-group><name name-style="western"><surname>Savchenko</surname><given-names>EN</given-names></name></person-group> (<year>1983</year>) <source><tp:taxon-name><tp:taxon-name-part taxon-name-part-type="family">Limoniidae</tp:taxon-name-part></tp:taxon-name> of South Primorye. Akademiya Nauk Ukrainskoy SSR, I. I.</source><publisher-name>Schmalhausen Institute of Zoology of Academy of Sciences of Ukraine</publisher-name>, <publisher-loc>Naukova Dumka, Kiev</publisher-loc>, <size units="page">156 pp</size>. [in Russian]</mixed-citation></ref><ref id="B43"><mixed-citation xmlns:xlink="http://www.w3.org/1999/xlink" xlink:type="simple"><person-group><name name-style="western"><surname>Savchenko</surname><given-names>EN</given-names></name></person-group> (<year>1989</year>) <source><tp:taxon-name><tp:taxon-name-part taxon-name-part-type="family">Limoniidae</tp:taxon-name-part></tp:taxon-name> fauna of the USSR. Determination tables of superspecies taxa with catalogue survey of species. Akadimiya Nauk Ukrainian SSR, I. I.</source><publisher-name>Schmalhausen Institute of Zoology of Academy of Sciences of Ukraine</publisher-name>, <publisher-loc>Naukova Dumka, Kiev</publisher-loc>, <size units="page">377 pp</size>. [in Russian]</mixed-citation></ref><ref id="B35"><mixed-citation xmlns:xlink="http://www.w3.org/1999/xlink" xlink:type="simple"><person-group><name name-style="western"><surname>Oosterbroek</surname><given-names>P</given-names></name></person-group> (<year>2025</year>) Catalogue of the Craneflies of the World (CCW). <ext-link xlink:href="https://ccw.naturalis.nl/index.php" ext-link-type="uri" xlink:type="simple">https://ccw.naturalis.nl/index.php</ext-link> [Last update: 13 November 2024]</mixed-citation></ref><ref id="B13"><mixed-citation xmlns:xlink="http://www.w3.org/1999/xlink" xlink:type="simple"><person-group><name name-style="western"><surname>Alexander</surname><given-names>CP</given-names></name></person-group> (<year>1945</year>) <article-title>Undescribed species of crane-flies from northern Korea (<tp:taxon-name><tp:taxon-name-part taxon-name-part-type="order">Diptera</tp:taxon-name-part></tp:taxon-name>, <tp:taxon-name><tp:taxon-name-part taxon-name-part-type="superfamily">Tipuloidea</tp:taxon-name-part></tp:taxon-name>).</article-title><source>Transactions of the Royal Entomological Society of London</source><volume>95</volume>: <fpage>227</fpage>–<lpage>246</lpage>. <ext-link xlink:href="10.1111/j.1365-2311.1945.tb00261.x" ext-link-type="doi" xlink:type="simple">https://doi.org/10.1111/j.1365-2311.1945.tb00261.x</ext-link></mixed-citation></ref></ref-list></tp:taxon-treatment>
