# Supplementary material for: ﻿Dicranota Zetterstedt, 1838 crane flies (Diptera, Pediciidae) of Korea
Source: Zookeys. 2025 Sep 23;1253:1–72. doi: 10.3897/zookeys.1253.146576 (PMC12485485; doi:10.3897/zookeys.1253.146576)
Supplement: XML Treatment for Dicranota (Rhaphidolabis) [file zookeys.1253.146576-treatment13.xml]

<!DOCTYPE tp:taxon-treatment
  PUBLIC "-//TaxonX//DTD Taxonomic Treatment Publishing DTD v0 20100105//EN" "tax-treatment-NSO.dtd">
<tp:taxon-treatment xmlns:tp="http://www.plazi.org/taxpub"><tp:treatment-meta><kwd-group><label>Taxon classification</label><kwd>
              <named-content content-type="kingdom">Animalia</named-content>
            </kwd><kwd>
              <named-content content-type="order">Diptera</named-content>
            </kwd><kwd>
              <named-content content-type="family">Pediciidae</named-content>
            </kwd></kwd-group><mixed-citation publication-type="journal"><person-group><name><surname>Podenas</surname><given-names>Sigitas</given-names></name><name><surname>Yum</surname><given-names>Jin Whoa</given-names></name><name><surname>Ahn</surname><given-names>Neung-Ho</given-names></name><name><surname>Kim</surname><given-names>Soen Yi</given-names></name><name><surname>Kim</surname><given-names>Jisoo</given-names></name><name><surname>Podeniene</surname><given-names>Virginija</given-names></name></person-group><article-title>﻿<italic><tp:taxon-name><tp:taxon-name-part taxon-name-part-type="genus" reg="Dicranota">Dicranota</tp:taxon-name-part></tp:taxon-name></italic> Zetterstedt, 1838 crane flies (<tp:taxon-name><tp:taxon-name-part taxon-name-part-type="order">Diptera</tp:taxon-name-part></tp:taxon-name>, <tp:taxon-name><tp:taxon-name-part taxon-name-part-type="family">Pediciidae</tp:taxon-name-part></tp:taxon-name>) of Korea</article-title><source>Zookeys</source><day>23</day><month>09</month><year>2025</year><volume>1253</volume><fpage>1</fpage><lpage>72</lpage><pub-id pub-id-type="doi">10.3897/zookeys.1253.146576</pub-id></mixed-citation></tp:treatment-meta><tp:nomenclature><label>﻿</label><tp:taxon-name><object-id xmlns:xlink="http://www.w3.org/1999/xlink" content-type="arpha" xlink:type="simple">7A22AE3D-FB62-57CF-8332-8330BE6BAA87</object-id>
            <tp:taxon-name-part taxon-name-part-type="genus" reg="Dicranota">Dicranota</tp:taxon-name-part> (<tp:taxon-name-part taxon-name-part-type="subgenus" reg="Rhaphidolabis">Rhaphidolabis</tp:taxon-name-part>)</tp:taxon-name><tp:taxon-authority>Osten Sacken, 1869</tp:taxon-authority><tp:nomenclature-citation-list><tp:nomenclature-citation><tp:taxon-name>
                <tp:taxon-name-part taxon-name-part-type="genus" reg="Rhaphidolabis">Rhaphidolabis</tp:taxon-name-part>
              </tp:taxon-name><comment>Osten Sacken, 1869: 284; <xref ref-type="bibr" rid="B22">Edwards 1938</xref>: 51, 61; <xref ref-type="bibr" rid="B14">Alexander 1950</xref>: 17; <xref ref-type="bibr" rid="B26">Ishida 1958</xref>: 40; <xref ref-type="bibr" rid="B47">Tjeder 1959</xref>: 5; <xref ref-type="bibr" rid="B16">Brindle 1963</xref>: 235: <xref ref-type="bibr" rid="B33">Mendl 1972</xref>: 150: <xref ref-type="bibr" rid="B44">Savchenko and Krivolutskaya 1976</xref>: 35; <xref ref-type="bibr" rid="B41">Savchenko 1983</xref>: 39; <xref ref-type="bibr" rid="B42">Savchenko 1986</xref>: 170; <xref ref-type="bibr" rid="B43">Savchenko 1989</xref>: 27.</comment></tp:nomenclature-citation><tp:nomenclature-citation><tp:taxon-name>
                <tp:taxon-name-part taxon-name-part-type="genus" reg="Claduroides">Claduroides</tp:taxon-name-part>
              </tp:taxon-name><comment>Brunetti, 1911: 284.</comment></tp:nomenclature-citation></tp:nomenclature-citation-list></tp:nomenclature><tp:treatment-sec sec-type="type species" id="SECID0E23AK"><title>Type species.</title><p><italic><tp:taxon-name><tp:taxon-name-part taxon-name-part-type="genus" reg="Rhaphidolabis">Rhaphidolabis</tp:taxon-name-part> <tp:taxon-name-part taxon-name-part-type="species" reg="tenuipes">tenuipes</tp:taxon-name-part></tp:taxon-name></italic> Osten Sacken, 1869 (original designation) (Nearctic).</p></tp:treatment-sec><tp:treatment-sec sec-type="redescription" id="SECID0EM4AK"><title>Redescription.</title><p>Small to medium-sized <italic><tp:taxon-name><tp:taxon-name-part taxon-name-part-type="genus" reg="Dicranota">Dicranota</tp:taxon-name-part></tp:taxon-name></italic> crane flies with body length 4.3–9.0 mm and wing length 5.0–9.5 mm. Colour varies from pale yellow to brownish yellow, to pale brown, dark brown, or dark grey.</p><p><bold><italic>Head</italic>.</bold> Antenna 13–17-segmented, reaching to approx. or slightly beyond frontal margin of presutural scutum, if bent backwards. Length of apical antennomere varies depending on species, from shorter to nearly twice as long as preceding segment. Verticils usually short, from half the length to as long as the respective segment, longest reaching ≤ 1.5 × as long as respective segment.</p><p><bold><italic>Thorax</italic>.</bold> Longitudinal stripes of presutural scutum vary depending on species, some species with uniformly coloured scutum and any stripes lacking, some species with medial darkening, and other with three distinct longitudinal stripes. Wing could have small dark spots, surrounding cross-veins or vein branching points, but usually without any darker areas besides stigma, stigma is often missing too. Venation: <italic>Rs</italic> usually short, sometimes longer; cell <italic>r<sub>3</sub></italic> with short stem, or stem is missing, radial sector branches into <italic>R<sub>2+3+4</sub></italic> and <italic>R<sub>5</sub></italic>, or <italic>R<sub>4</sub></italic> in direct alignment with <italic>Rs</italic>; discal cell open due to atrophy of <italic>m-m</italic>; cell <italic>m<sub>1</sub></italic> always present. Due to individual variation in wing venation, most species cannot be reliably identified just based on wing characters. Wing squama often with few setae.</p><p><bold><italic>Abdomen</italic>.</bold> Posterior margin of epandrium species specific, often with medial and lateral lobes, sometimes concave at middle. Gonocoxite varies depending on species, sometimes simple, often with subapical dorsal lobe covered with small spines, interbase long, sometimes complicated. Two, sometimes one pair of gonostyli, outer gonostylus fleshy, covered with abundant small black spines, inner gonostylus usually paler, elongate, bearing just few small pale spines. If gonostylus single, then it has complicated structure, usually bearing outer and inner lobes. Aedeagus simple, paramere elongate, usually curved at apex. Ovipositor with long cercus and hypogynial valve. Two or three spermathecae.</p><p>The subgenus <tp:taxon-name><tp:taxon-name-part taxon-name-part-type="genus" reg="Dicranota">Dicranota</tp:taxon-name-part> (<tp:taxon-name-part taxon-name-part-type="subgenus" reg="Rhaphidolabis">Rhaphidolabis</tp:taxon-name-part>)</tp:taxon-name> includes 112 species (<xref ref-type="bibr" rid="B35">Oosterbroek 2025</xref>) (two species are added in this publication). It is most diverse in the Oriental region, 45 species, then Eastern Palaearctic, 37 species (with one species also occurring in the Western Palaearctic, three species shared with Oriental fauna), Nearctic, 31 species. Two species are recorded from Neotropics.</p></tp:treatment-sec><ref-list><ref id="B22"><mixed-citation xmlns:xlink="http://www.w3.org/1999/xlink" xlink:type="simple"><person-group><name name-style="western"><surname>Edwards</surname><given-names>FW</given-names></name></person-group> (<year>1938</year>) <article-title>British short-palped craneflies. Taxonomy of adults.</article-title><source>Transactions of the Society for British Entomology</source><volume>5</volume>: <fpage>1</fpage>–<lpage>168</lpage>.</mixed-citation></ref><ref id="B14"><mixed-citation xmlns:xlink="http://www.w3.org/1999/xlink" xlink:type="simple"><person-group><name name-style="western"><surname>Alexander</surname><given-names>CP</given-names></name></person-group> (<year>1950</year>) Entomological results from the Swedish expedition 1934 to Burma and British India. <tp:taxon-name><tp:taxon-name-part taxon-name-part-type="order">Diptera</tp:taxon-name-part></tp:taxon-name>: <tp:taxon-name><tp:taxon-name-part taxon-name-part-type="family">Tipulidae</tp:taxon-name-part></tp:taxon-name>-<tp:taxon-name><tp:taxon-name-part taxon-name-part-type="tribe">Pediciini</tp:taxon-name-part></tp:taxon-name>. Collected by Rene Malaise. Arkiv for Zoologi 42A(2): 1–21.</mixed-citation></ref><ref id="B26"><mixed-citation xmlns:xlink="http://www.w3.org/1999/xlink" xlink:type="simple"><person-group><name name-style="western"><surname>Ishida</surname><given-names>H</given-names></name></person-group> (<year>1958</year>) <article-title>The catalogue of the Japanese <tp:taxon-name><tp:taxon-name-part taxon-name-part-type="family">Tipulidae</tp:taxon-name-part></tp:taxon-name>, with the keys to the genera and subgenera (<tp:taxon-name><tp:taxon-name-part taxon-name-part-type="order">Diptera</tp:taxon-name-part></tp:taxon-name>). IV. <tp:taxon-name><tp:taxon-name-part taxon-name-part-type="subfamily">Limoniinae</tp:taxon-name-part></tp:taxon-name>, Tribe <tp:taxon-name><tp:taxon-name-part taxon-name-part-type="tribe">Pediciini</tp:taxon-name-part></tp:taxon-name>.</article-title><source>Science Report of the Hyogo University of Agriculture, Serie Natural Sciences</source><volume>3</volume>(<issue>2</issue>): <fpage>37</fpage>–<lpage>42</lpage>.</mixed-citation></ref><ref id="B47"><mixed-citation xmlns:xlink="http://www.w3.org/1999/xlink" xlink:type="simple"><person-group><name name-style="western"><surname>Tjeder</surname><given-names>B</given-names></name></person-group> (<year>1959</year>) <article-title>A synopsis of the Swedish <tp:taxon-name><tp:taxon-name-part taxon-name-part-type="family">Tipulidae</tp:taxon-name-part></tp:taxon-name>, 2. Subfam. <tp:taxon-name><tp:taxon-name-part taxon-name-part-type="subfamily">Limoniinae</tp:taxon-name-part></tp:taxon-name>: tribe <tp:taxon-name><tp:taxon-name-part taxon-name-part-type="tribe">Pediciini</tp:taxon-name-part></tp:taxon-name>.</article-title><source>Opuscula Entomologica</source><volume>24</volume>: <fpage>1</fpage>–<lpage>9</lpage>.</mixed-citation></ref><ref id="B16"><mixed-citation xmlns:xlink="http://www.w3.org/1999/xlink" xlink:type="simple"><person-group><name name-style="western"><surname>Brindle</surname><given-names>A.</given-names></name></person-group> (<year>1963</year>) <article-title>The natural groups of the British <tp:taxon-name><tp:taxon-name-part taxon-name-part-type="tribe">Pediciini</tp:taxon-name-part></tp:taxon-name> (Dipt., <tp:taxon-name><tp:taxon-name-part taxon-name-part-type="family">Tipulidae</tp:taxon-name-part></tp:taxon-name>).</article-title><source>Entomologists Monthly Magazine</source><volume>98</volume>: <fpage>234</fpage>–<lpage>237</lpage>.</mixed-citation></ref><ref id="B33"><mixed-citation xmlns:xlink="http://www.w3.org/1999/xlink" xlink:type="simple"><person-group><name name-style="western"><surname>Mendl</surname><given-names>H</given-names></name></person-group> (<year>1972</year>) <article-title><italic><tp:taxon-name><tp:taxon-name-part taxon-name-part-type="genus">Plectromyia</tp:taxon-name-part></tp:taxon-name></italic> Osten-Sacken – ein fur die Palaearktis neues Subgenus der Limoniinen-Gattung <italic><tp:taxon-name><tp:taxon-name-part taxon-name-part-type="genus">Dicranota</tp:taxon-name-part></tp:taxon-name></italic> (s. lat.) Zetterstedt (<tp:taxon-name><tp:taxon-name-part taxon-name-part-type="order">Diptera</tp:taxon-name-part></tp:taxon-name>: <tp:taxon-name><tp:taxon-name-part taxon-name-part-type="family">Tipulidae</tp:taxon-name-part></tp:taxon-name>). Ein Beitrag zur Kenntnis der Limoniinen-Fauna Italiens.</article-title><source>Fragmenta Entomologica, Roma</source><volume>8</volume>: <fpage>149</fpage>–<lpage>156</lpage>.</mixed-citation></ref><ref id="B44"><mixed-citation xmlns:xlink="http://www.w3.org/1999/xlink" xlink:type="simple"><person-group><name name-style="western"><surname>Savchenko</surname><given-names>EN</given-names></name><name name-style="western"><surname>Krivolutskaya</surname><given-names>GO</given-names></name></person-group> (<year>1976</year>) <source><tp:taxon-name><tp:taxon-name-part taxon-name-part-type="family">Limoniidae</tp:taxon-name-part></tp:taxon-name> of the south Kuril Islands and south Sakhalin. Akademiya Nauk Ukrainskoy SSR, I. I.</source><publisher-name>Schmalhausen Institute of Zoology of Academy of Sciences of Ukraine</publisher-name>, <publisher-loc>Naukova Dumka, Kiev</publisher-loc>, <size units="page">160 pp</size>. [in Russian]</mixed-citation></ref><ref id="B41"><mixed-citation xmlns:xlink="http://www.w3.org/1999/xlink" xlink:type="simple"><person-group><name name-style="western"><surname>Savchenko</surname><given-names>EN</given-names></name></person-group> (<year>1983</year>) <source><tp:taxon-name><tp:taxon-name-part taxon-name-part-type="family">Limoniidae</tp:taxon-name-part></tp:taxon-name> of South Primorye. Akademiya Nauk Ukrainskoy SSR, I. I.</source><publisher-name>Schmalhausen Institute of Zoology of Academy of Sciences of Ukraine</publisher-name>, <publisher-loc>Naukova Dumka, Kiev</publisher-loc>, <size units="page">156 pp</size>. [in Russian]</mixed-citation></ref><ref id="B42"><mixed-citation xmlns:xlink="http://www.w3.org/1999/xlink" xlink:type="simple"><person-group><name name-style="western"><surname>Savchenko</surname><given-names>EN</given-names></name></person-group> (<year>1986</year>) Short-palped crane flies. (General description, subfamilies <tp:taxon-name><tp:taxon-name-part taxon-name-part-type="subfamily">Pediciinae</tp:taxon-name-part></tp:taxon-name> and <tp:taxon-name><tp:taxon-name-part taxon-name-part-type="subfamily">Hexatominae</tp:taxon-name-part></tp:taxon-name>). Fauna Ukrainy. Akademiya Nauk Ukrainskoy SSR, I. I. Schmalhausen Institute of Zoology of Academy of Sciences of Ukraine, Naukova Dumka, Kiev 14(2): 380 pp. [in Russian]</mixed-citation></ref><ref id="B43"><mixed-citation xmlns:xlink="http://www.w3.org/1999/xlink" xlink:type="simple"><person-group><name name-style="western"><surname>Savchenko</surname><given-names>EN</given-names></name></person-group> (<year>1989</year>) <source><tp:taxon-name><tp:taxon-name-part taxon-name-part-type="family">Limoniidae</tp:taxon-name-part></tp:taxon-name> fauna of the USSR. Determination tables of superspecies taxa with catalogue survey of species. Akadimiya Nauk Ukrainian SSR, I. I.</source><publisher-name>Schmalhausen Institute of Zoology of Academy of Sciences of Ukraine</publisher-name>, <publisher-loc>Naukova Dumka, Kiev</publisher-loc>, <size units="page">377 pp</size>. [in Russian]</mixed-citation></ref><ref id="B35"><mixed-citation xmlns:xlink="http://www.w3.org/1999/xlink" xlink:type="simple"><person-group><name name-style="western"><surname>Oosterbroek</surname><given-names>P</given-names></name></person-group> (<year>2025</year>) Catalogue of the Craneflies of the World (CCW). <ext-link xlink:href="https://ccw.naturalis.nl/index.php" ext-link-type="uri" xlink:type="simple">https://ccw.naturalis.nl/index.php</ext-link> [Last update: 13 November 2024]</mixed-citation></ref></ref-list></tp:taxon-treatment>
