# Supplementary material for: ﻿Dicranota Zetterstedt, 1838 crane flies (Diptera, Pediciidae) of Korea
Source: Zookeys. 2025 Sep 23;1253:1–72. doi: 10.3897/zookeys.1253.146576 (PMC12485485; doi:10.3897/zookeys.1253.146576)
Supplement: XML Treatment for Dicranota (Rhaphidolabis) minuscula [file zookeys.1253.146576-treatment16.xml]

<!DOCTYPE tp:taxon-treatment
  PUBLIC "-//TaxonX//DTD Taxonomic Treatment Publishing DTD v0 20100105//EN" "tax-treatment-NSO.dtd">
<tp:taxon-treatment xmlns:tp="http://www.plazi.org/taxpub"><tp:treatment-meta><kwd-group><label>Taxon classification</label><kwd>
              <named-content content-type="kingdom">Animalia</named-content>
            </kwd><kwd>
              <named-content content-type="order">Diptera</named-content>
            </kwd><kwd>
              <named-content content-type="family">Pediciidae</named-content>
            </kwd></kwd-group><mixed-citation publication-type="journal"><person-group><name><surname>Podenas</surname><given-names>Sigitas</given-names></name><name><surname>Yum</surname><given-names>Jin Whoa</given-names></name><name><surname>Ahn</surname><given-names>Neung-Ho</given-names></name><name><surname>Kim</surname><given-names>Soen Yi</given-names></name><name><surname>Kim</surname><given-names>Jisoo</given-names></name><name><surname>Podeniene</surname><given-names>Virginija</given-names></name></person-group><article-title>﻿<italic><tp:taxon-name><tp:taxon-name-part taxon-name-part-type="genus" reg="Dicranota">Dicranota</tp:taxon-name-part></tp:taxon-name></italic> Zetterstedt, 1838 crane flies (<tp:taxon-name><tp:taxon-name-part taxon-name-part-type="order">Diptera</tp:taxon-name-part></tp:taxon-name>, <tp:taxon-name><tp:taxon-name-part taxon-name-part-type="family">Pediciidae</tp:taxon-name-part></tp:taxon-name>) of Korea</article-title><source>Zookeys</source><day>23</day><month>09</month><year>2025</year><volume>1253</volume><fpage>1</fpage><lpage>72</lpage><pub-id pub-id-type="doi">10.3897/zookeys.1253.146576</pub-id></mixed-citation></tp:treatment-meta><tp:nomenclature><label>﻿</label><tp:taxon-name><object-id xmlns:xlink="http://www.w3.org/1999/xlink" content-type="arpha" xlink:type="simple">70315E3B-B5C1-5F16-AF0C-4817F7907895</object-id>
            <tp:taxon-name-part taxon-name-part-type="genus" reg="Dicranota">Dicranota</tp:taxon-name-part> (<tp:taxon-name-part taxon-name-part-type="subgenus" reg="Rhaphidolabis">Rhaphidolabis</tp:taxon-name-part>) <tp:taxon-name-part taxon-name-part-type="species" reg="minuscula">minuscula</tp:taxon-name-part></tp:taxon-name><tp:taxon-authority>Alexander, 1938</tp:taxon-authority><xref ref-type="fig" rid="F13">Figs 49–52</xref><xref ref-type="fig" rid="F20">, 87</xref><tp:nomenclature-citation-list><tp:nomenclature-citation><tp:taxon-name>
                <tp:taxon-name-part taxon-name-part-type="genus" reg="Dicranota">Dicranota</tp:taxon-name-part> (<tp:taxon-name-part taxon-name-part-type="subgenus" reg="Rhaphidolabis">Rhaphidolabis</tp:taxon-name-part>) <tp:taxon-name-part taxon-name-part-type="species" reg="flavibasis">flavibasis</tp:taxon-name-part> <tp:taxon-name-part taxon-name-part-type="subspecies" reg="minuscula">minuscula</tp:taxon-name-part></tp:taxon-name><comment>Alexander, 1938b: 151; <xref ref-type="bibr" rid="B44">Savchenko and Krivolutskaya 1976</xref>: 42–43; <xref ref-type="bibr" rid="B41">Savchenko 1983</xref>: 44–45; <xref ref-type="bibr" rid="B43">Savchenko 1989</xref>: 28.</comment></tp:nomenclature-citation><tp:nomenclature-citation><tp:taxon-name>
                <tp:taxon-name-part taxon-name-part-type="genus" reg="Dicranota">Dicranota</tp:taxon-name-part> (<tp:taxon-name-part taxon-name-part-type="subgenus" reg="Rhaphidolabis">Rhaphidolabis</tp:taxon-name-part>) <tp:taxon-name-part taxon-name-part-type="species" reg="minuscula">minuscula</tp:taxon-name-part></tp:taxon-name><comment>: <xref ref-type="bibr" rid="B35">Oosterbroek 2025</xref>.</comment></tp:nomenclature-citation></tp:nomenclature-citation-list></tp:nomenclature><tp:treatment-sec sec-type="type material" id="SECID0EWHCK"><title>Type material examined.</title><p><bold>North Korea • <italic>Holotype</italic></bold> (as <tp:taxon-name><tp:taxon-name-part taxon-name-part-type="genus" reg="Dicranota">Dicranota</tp:taxon-name-part> (<tp:taxon-name-part taxon-name-part-type="subgenus" reg="Rhaphidolabis">Rhaphidolabis</tp:taxon-name-part>) <tp:taxon-name-part taxon-name-part-type="species" reg="flavibasis">flavibasis</tp:taxon-name-part> <tp:taxon-name-part taxon-name-part-type="subspecies" reg="minuscula">minuscula</tp:taxon-name-part></tp:taxon-name>) ♂ (antenna, hind leg, wing and genitalia slide mounted); Ompo; alt. 244 m; 22 September 1937; A. M. Yankovsky leg.; <named-content xmlns:xlink="http://www.w3.org/1999/xlink" content-type="dwc:institutional_code" xlink:title="National Museum of Natural History, Smithsonian Institution" xlink:href="http://grbio.org/institution/smithsonian-institution-national-museum-natural-history-0" xlink:type="simple">USNM</named-content>.</p></tp:treatment-sec><tp:treatment-sec sec-type="material" id="SECID0EWICK"><title>Other examined material</title><p><bold>(Fig. <xref ref-type="fig" rid="F20">87</xref>). North Korea</bold> • 1 ♀ (pinned); Ompo; alt. 76 m; 7 May 1938; A. M. Yankovsky leg.; <named-content xmlns:xlink="http://www.w3.org/1999/xlink" content-type="dwc:institutional_code" xlink:title="National Museum of Natural History, Smithsonian Institution" xlink:href="http://grbio.org/institution/smithsonian-institution-national-museum-natural-history-0" xlink:type="simple">USNM</named-content> • 1 ♀ (pinned); Chonsani; alt. 1067 m; 29 June 1940; A. M. Yankovsky leg.; <named-content xmlns:xlink="http://www.w3.org/1999/xlink" content-type="dwc:institutional_code" xlink:title="National Museum of Natural History, Smithsonian Institution" xlink:href="http://grbio.org/institution/smithsonian-institution-national-museum-natural-history-0" xlink:type="simple">USNM</named-content> • 1 ♀ (pinned); Chonsani; alt. 1219 m; 29 June 1940; A. M. Yankovsky leg.; <named-content xmlns:xlink="http://www.w3.org/1999/xlink" content-type="dwc:institutional_code" xlink:title="National Museum of Natural History, Smithsonian Institution" xlink:href="http://grbio.org/institution/smithsonian-institution-national-museum-natural-history-0" xlink:type="simple">USNM</named-content> • 1 ♀ (pinned); Chonsani; alt. 1219 m; 4 July 1940; A. M. Yankovsky leg.; <named-content xmlns:xlink="http://www.w3.org/1999/xlink" content-type="dwc:institutional_code" xlink:title="National Museum of Natural History, Smithsonian Institution" xlink:href="http://grbio.org/institution/smithsonian-institution-national-museum-natural-history-0" xlink:type="simple">USNM</named-content> • 1 ♀ (pinned); Chonsani; alt. 1372 m; 7 July 1940; A. M. Yankovsky leg.; <named-content xmlns:xlink="http://www.w3.org/1999/xlink" content-type="dwc:institutional_code" xlink:title="National Museum of Natural History, Smithsonian Institution" xlink:href="http://grbio.org/institution/smithsonian-institution-national-museum-natural-history-0" xlink:type="simple">USNM</named-content> • 2 ♀ (pinned, ovipositor of 1 ♀ in microvial with glycerol on same pin); Pontani Paiktusan; alt. 1829 m; 2 August 1940; A. M. Yankovsky leg.; <named-content xmlns:xlink="http://www.w3.org/1999/xlink" content-type="dwc:institutional_code" xlink:title="National Museum of Natural History, Smithsonian Institution" xlink:href="http://grbio.org/institution/smithsonian-institution-national-museum-natural-history-0" xlink:type="simple">USNM</named-content> • 1 ♀ (pinned); Pontani Paiktusan; alt. 1676–1890 m; 4 August 1940; A. M. Yankovsky leg.; <named-content xmlns:xlink="http://www.w3.org/1999/xlink" content-type="dwc:institutional_code" xlink:title="National Museum of Natural History, Smithsonian Institution" xlink:href="http://grbio.org/institution/smithsonian-institution-national-museum-natural-history-0" xlink:type="simple">USNM</named-content> • 2 ♀ (pinned); Pontani Paiktusan; alt. 1768–1942 m; 8 August 1940; A. M. Yankovsky leg.; <named-content xmlns:xlink="http://www.w3.org/1999/xlink" content-type="dwc:institutional_code" xlink:title="National Museum of Natural History, Smithsonian Institution" xlink:href="http://grbio.org/institution/smithsonian-institution-national-museum-natural-history-0" xlink:type="simple">USNM</named-content> • 1 ♀ (pinned); Pontani Paiktusan; alt. 1920 m; 8 August 1940; A. M. Yankovsky leg.; <named-content xmlns:xlink="http://www.w3.org/1999/xlink" content-type="dwc:institutional_code" xlink:title="National Museum of Natural History, Smithsonian Institution" xlink:href="http://grbio.org/institution/smithsonian-institution-national-museum-natural-history-0" xlink:type="simple">USNM</named-content> • 1 ♀ (pinned); Pontani Paiktusan; alt. 1768 m; 13 August 1940; A. M. Yankovsky leg.; <named-content xmlns:xlink="http://www.w3.org/1999/xlink" content-type="dwc:institutional_code" xlink:title="National Museum of Natural History, Smithsonian Institution" xlink:href="http://grbio.org/institution/smithsonian-institution-national-museum-natural-history-0" xlink:type="simple">USNM</named-content> • 3 ♀ (pinned); Pontani Paiktusan; alt. 1920 m; 20 August 1940; A. M. Yankovsky leg.; <named-content xmlns:xlink="http://www.w3.org/1999/xlink" content-type="dwc:institutional_code" xlink:title="National Museum of Natural History, Smithsonian Institution" xlink:href="http://grbio.org/institution/smithsonian-institution-national-museum-natural-history-0" xlink:type="simple">USNM</named-content> • 2 ♀ (pinned); Pontani Paiktusan; alt. (1829?)–1942 m; 23 August 1940; A. M. Yankovsky leg.; <named-content xmlns:xlink="http://www.w3.org/1999/xlink" content-type="dwc:institutional_code" xlink:title="National Museum of Natural History, Smithsonian Institution" xlink:href="http://grbio.org/institution/smithsonian-institution-national-museum-natural-history-0" xlink:type="simple">USNM</named-content> • 1 ♀ (pinned); Pontani Paiktusan; alt. 1829–1942 m; 25 August 1940; A. M. Yankovsky leg.; <named-content xmlns:xlink="http://www.w3.org/1999/xlink" content-type="dwc:institutional_code" xlink:title="National Museum of Natural History, Smithsonian Institution" xlink:href="http://grbio.org/institution/smithsonian-institution-national-museum-natural-history-0" xlink:type="simple">USNM</named-content>; <bold>South Korea</bold> • 1 ♂, 1 ♀ (in ethanol); Jeollanam-do, Gurye-gun, Toji-myeon, Naeseo-ri, Piagol valley; <named-content xmlns:xlink="http://www.w3.org/1999/xlink" content-type="dwc:verbatimCoordinates" xlink:type="simple"><named-content content-type="geo-json" specific-use="{&#34;type&#34;:&#34;Point&#34;,&#34;coordinates&#34;:[127.580900,35.265860]}" id="NCID0E3KCK" xlink:type="simple">35.26586°N, 127.58090°E</named-content></named-content>; alt. 448 m; 27 April 2012 (2); S. Podenas leg.; <named-content xmlns:xlink="http://www.w3.org/1999/xlink" content-type="dwc:institutional_code" xlink:title="National Institute of Biological Resources" xlink:href="http://grbio.org/institution/national-institute-biological-resources-0" xlink:type="simple">NIBR</named-content> • 3 ♂, 1 ♀ (in ethanol); Gyeongsangnam-do province, Samjeong village; <named-content xmlns:xlink="http://www.w3.org/1999/xlink" content-type="dwc:verbatimCoordinates" xlink:type="simple"><named-content content-type="geo-json" specific-use="{&#34;type&#34;:&#34;Point&#34;,&#34;coordinates&#34;:[127.634390,35.302460]}" id="NCID0EILCK" xlink:type="simple">35.30246°N, 127.63439°E</named-content></named-content>; alt. 640 m; 28 April 2012; S. Podenas leg.; <named-content xmlns:xlink="http://www.w3.org/1999/xlink" content-type="dwc:institutional_code" xlink:title="National Institute of Biological Resources" xlink:href="http://grbio.org/institution/national-institute-biological-resources-0" xlink:type="simple">NIBR</named-content> • 3 ♂ (pinned, genitalia in microvials with glycerol on same pins); Jeollabuk-do, Namwon, Sannae-myeon, Deokdong-ri; <named-content xmlns:xlink="http://www.w3.org/1999/xlink" content-type="dwc:verbatimCoordinates" xlink:type="simple"><named-content content-type="geo-json" specific-use="{&#34;type&#34;:&#34;Point&#34;,&#34;coordinates&#34;:[127.532300,35.336290]}" id="NCID0EULCK" xlink:type="simple">35.33629°N, 127.53230°E</named-content></named-content>; alt. 727 m; 7 May 2013 (5); S. Podenas leg.; <named-content xmlns:xlink="http://www.w3.org/1999/xlink" content-type="dwc:institutional_code" xlink:title="National Institute of Biological Resources" xlink:href="http://grbio.org/institution/national-institute-biological-resources-0" xlink:type="simple">NIBR</named-content> • 1 ♀ (pinned); Jeollanam-do, Gurye-gun, Masan-myeon, Hwangjeon-ri; <named-content xmlns:xlink="http://www.w3.org/1999/xlink" content-type="dwc:verbatimCoordinates" xlink:type="simple"><named-content content-type="geo-json" specific-use="{&#34;type&#34;:&#34;Point&#34;,&#34;coordinates&#34;:[127.489640,35.243660]}" id="NCID0EAMCK" xlink:type="simple">35.24366°N, 127.48964°E</named-content></named-content>; alt. 101 m; 8 May 2013 (1); S. Podenas leg.; <named-content xmlns:xlink="http://www.w3.org/1999/xlink" content-type="dwc:institutional_code" xlink:title="National Institute of Biological Resources" xlink:href="http://grbio.org/institution/national-institute-biological-resources-0" xlink:type="simple">NIBR</named-content> • 1 ♀ (pinned); Gyeongsangnam-do, Hadong-gun, Hwagae-myeon, Beomwang-ri; <named-content xmlns:xlink="http://www.w3.org/1999/xlink" content-type="dwc:verbatimCoordinates" xlink:type="simple"><named-content content-type="geo-json" specific-use="{&#34;type&#34;:&#34;Point&#34;,&#34;coordinates&#34;:[127.617960,35.276550]}" id="NCID0EMMCK" xlink:type="simple">35.27655°N, 127.61796°E</named-content></named-content>; alt. 364 m; 8 May 2013 (3); S. Podenas leg.; <named-content xmlns:xlink="http://www.w3.org/1999/xlink" content-type="dwc:institutional_code" xlink:title="National Institute of Biological Resources" xlink:href="http://grbio.org/institution/national-institute-biological-resources-0" xlink:type="simple">NIBR</named-content> • 1 ♂ (pinned, genitalia in microvial with glycerol on same pin); Gyeongsangnam-do, Sancheong, Sicheon-myeon, Jungsan-ri; <named-content xmlns:xlink="http://www.w3.org/1999/xlink" content-type="dwc:verbatimCoordinates" xlink:type="simple"><named-content content-type="geo-json" specific-use="{&#34;type&#34;:&#34;Point&#34;,&#34;coordinates&#34;:[127.751630,35.309960]}" id="NCID0EYMCK" xlink:type="simple">35.30996°N, 127.75163°E</named-content></named-content>; alt. 709 m; 9 May 2013 (1); S. Podenas leg.; <named-content xmlns:xlink="http://www.w3.org/1999/xlink" content-type="dwc:institutional_code" xlink:title="National Institute of Biological Resources" xlink:href="http://grbio.org/institution/national-institute-biological-resources-0" xlink:type="simple">NIBR</named-content> • 1 ♀ (pinned); Jeollanam-do, Gurye-gun, Toji-myeon, Naeseo-ri, Piagol valley; <named-content xmlns:xlink="http://www.w3.org/1999/xlink" content-type="dwc:verbatimCoordinates" xlink:type="simple"><named-content content-type="geo-json" specific-use="{&#34;type&#34;:&#34;Point&#34;,&#34;coordinates&#34;:[127.581280,35.265800]}" id="NCID0EENCK" xlink:type="simple">35.26580°N, 127.58128°E</named-content></named-content>; alt. 378 m; 10 May 2013; S. Podenas leg.; <named-content xmlns:xlink="http://www.w3.org/1999/xlink" content-type="dwc:institutional_code" xlink:title="National Institute of Biological Resources" xlink:href="http://grbio.org/institution/national-institute-biological-resources-0" xlink:type="simple">NIBR</named-content> • 1 ♀ (pinned), 1 ♂, 1 ♀ (in ethanol); Gyeongsangnam-do, Hamyang, Macheon-myeon, Samjeong-ri; <named-content xmlns:xlink="http://www.w3.org/1999/xlink" content-type="dwc:verbatimCoordinates" xlink:type="simple"><named-content content-type="geo-json" specific-use="{&#34;type&#34;:&#34;Point&#34;,&#34;coordinates&#34;:[127.641020,35.342430]}" id="NCID0EQNCK" xlink:type="simple">35.34243°N, 127.64102°E</named-content></named-content>; alt. 705 m; 11 May 2013 (4); S. Podenas leg.; <named-content xmlns:xlink="http://www.w3.org/1999/xlink" content-type="dwc:institutional_code" xlink:title="National Institute of Biological Resources" xlink:href="http://grbio.org/institution/national-institute-biological-resources-0" xlink:type="simple">NIBR</named-content> • 1 ♂, 1 ♀ (pinned, male genitalia in microvial with glycerol on same pin); Jeollanam-do, Gurye-gun, Toji-myeon, Naeseo-ri, Piagol valley; <named-content xmlns:xlink="http://www.w3.org/1999/xlink" content-type="dwc:verbatimCoordinates" xlink:type="simple"><named-content content-type="geo-json" specific-use="{&#34;type&#34;:&#34;Point&#34;,&#34;coordinates&#34;:[127.571460,35.271770]}" id="NCID0E3NCK" xlink:type="simple">35.27177°N, 127.57146°E</named-content></named-content>; alt. 490 m; 24 April 2015 (4); S. Podenas leg.; <named-content xmlns:xlink="http://www.w3.org/1999/xlink" content-type="dwc:institutional_code" xlink:title="National Institute of Biological Resources" xlink:href="http://grbio.org/institution/national-institute-biological-resources-0" xlink:type="simple">NIBR</named-content> • 1 ♂ (in ethanol); Jeollanam-do, Gurye-gun, Toji-myeon, Naeseo-ri, Piagol valley; <named-content xmlns:xlink="http://www.w3.org/1999/xlink" content-type="dwc:verbatimCoordinates" xlink:type="simple"><named-content content-type="geo-json" specific-use="{&#34;type&#34;:&#34;Point&#34;,&#34;coordinates&#34;:[127.580960,35.265900]}" id="NCID0EIOCK" xlink:type="simple">35.26590°N, 127.58096°E</named-content></named-content>; alt. 446 m; 25 April 2015 (2); S. Podenas leg.; <named-content xmlns:xlink="http://www.w3.org/1999/xlink" content-type="dwc:institutional_code" xlink:title="National Institute of Biological Resources" xlink:href="http://grbio.org/institution/national-institute-biological-resources-0" xlink:type="simple">NIBR</named-content> • 1 ♂, 1 ♀ (pinned, male genitalia in microvial with glycerol on same pin); Jeollanam-do, Gurye-gun, Toji-myeon, Naeseo-ri, Piagol valley; <named-content xmlns:xlink="http://www.w3.org/1999/xlink" content-type="dwc:verbatimCoordinates" xlink:type="simple"><named-content content-type="geo-json" specific-use="{&#34;type&#34;:&#34;Point&#34;,&#34;coordinates&#34;:[127.580960,35.265900]}" id="NCID0EUOCK" xlink:type="simple">35.26590°N, 127.58096°E</named-content></named-content>; alt. 446 m; 26 April 2015 (1); S. Podenas leg.; <named-content xmlns:xlink="http://www.w3.org/1999/xlink" content-type="dwc:institutional_code" xlink:title="National Institute of Biological Resources" xlink:href="http://grbio.org/institution/national-institute-biological-resources-0" xlink:type="simple">NIBR</named-content> • 1 ♀ (pinned); Jeollanam-do, Gurye-gun, Toji-myeon, Naeseo-ri, Piagol valley; <named-content xmlns:xlink="http://www.w3.org/1999/xlink" content-type="dwc:verbatimCoordinates" xlink:type="simple"><named-content content-type="geo-json" specific-use="{&#34;type&#34;:&#34;Point&#34;,&#34;coordinates&#34;:[127.582080,35.258250]}" id="NCID0EAPCK" xlink:type="simple">35.25825°N, 127.58208°E</named-content></named-content>; alt. 310 m; 26 April 2015 (2); S. Podenas leg.; <named-content xmlns:xlink="http://www.w3.org/1999/xlink" content-type="dwc:institutional_code" xlink:title="National Institute of Biological Resources" xlink:href="http://grbio.org/institution/national-institute-biological-resources-0" xlink:type="simple">NIBR</named-content> • 2 ♀ (pinned); Jeollanam-do, Gurye-gun, Toji-myeon, Naeseo-ri, Piagol valley; <named-content xmlns:xlink="http://www.w3.org/1999/xlink" content-type="dwc:verbatimCoordinates" xlink:type="simple"><named-content content-type="geo-json" specific-use="{&#34;type&#34;:&#34;Point&#34;,&#34;coordinates&#34;:[127.580960,35.265900]}" id="NCID0EMPCK" xlink:type="simple">35.26590°N, 127.58096°E</named-content></named-content>; alt. 446 m; 27 April 2015 (1); S. Podenas leg.; <named-content xmlns:xlink="http://www.w3.org/1999/xlink" content-type="dwc:institutional_code" xlink:title="National Institute of Biological Resources" xlink:href="http://grbio.org/institution/national-institute-biological-resources-0" xlink:type="simple">NIBR</named-content> • 1 ♂, 6 ♀ (pinned, male genitalia in microvial with glycerol on same pin); Jeollanam-do, Gurye-gun, Toji-myeon, Naeseo-ri, Piagol valley; <named-content xmlns:xlink="http://www.w3.org/1999/xlink" content-type="dwc:verbatimCoordinates" xlink:type="simple"><named-content content-type="geo-json" specific-use="{&#34;type&#34;:&#34;Point&#34;,&#34;coordinates&#34;:[127.571460,35.271770]}" id="NCID0EYPCK" xlink:type="simple">35.27177°N, 127.57146°E</named-content></named-content>; alt. 490 m; 27 April 2015 (2); S. Podenas leg.; <named-content xmlns:xlink="http://www.w3.org/1999/xlink" content-type="dwc:institutional_code" xlink:title="National Institute of Biological Resources" xlink:href="http://grbio.org/institution/national-institute-biological-resources-0" xlink:type="simple">NIBR</named-content> • 3 ♀ (in ethanol); Jeollanam-do, Gurye-gun, Toji-myeon, Naeseo-ri, Piagol valley; <named-content xmlns:xlink="http://www.w3.org/1999/xlink" content-type="dwc:verbatimCoordinates" xlink:type="simple"><named-content content-type="geo-json" specific-use="{&#34;type&#34;:&#34;Point&#34;,&#34;coordinates&#34;:[127.556050,35.285890]}" id="NCID0EEQCK" xlink:type="simple">35.28589°N, 127.55605°E</named-content></named-content>; alt. 773 m; 30 April 2015 (1); S. Podenas leg.; <named-content xmlns:xlink="http://www.w3.org/1999/xlink" content-type="dwc:institutional_code" xlink:title="National Institute of Biological Resources" xlink:href="http://grbio.org/institution/national-institute-biological-resources-0" xlink:type="simple">NIBR</named-content> • 3 ♀ (in ethanol); Jeollanam-do, Gurye-gun, Toji-myeon, Naeseo-ri, Piagol valley; <named-content xmlns:xlink="http://www.w3.org/1999/xlink" content-type="dwc:verbatimCoordinates" xlink:type="simple"><named-content content-type="geo-json" specific-use="{&#34;type&#34;:&#34;Point&#34;,&#34;coordinates&#34;:[127.563780,35.274480]}" id="NCID0EQQCK" xlink:type="simple">35.27448°N, 127.56378°E</named-content></named-content>; alt. 593 m; 1 May 2015 (1); S. Podenas leg.; <named-content xmlns:xlink="http://www.w3.org/1999/xlink" content-type="dwc:institutional_code" xlink:title="National Institute of Biological Resources" xlink:href="http://grbio.org/institution/national-institute-biological-resources-0" xlink:type="simple">NIBR</named-content> • 1 ♂, 1 ♀ (in ethanol); Gangwon-do, Gapyeong-gun, Buk-myeon, Jeokmok-ri; <named-content xmlns:xlink="http://www.w3.org/1999/xlink" content-type="dwc:verbatimCoordinates" xlink:type="simple"><named-content content-type="geo-json" specific-use="{&#34;type&#34;:&#34;Point&#34;,&#34;coordinates&#34;:[127.441600,37.976270]}" id="NCID0E3QCK" xlink:type="simple">37.97627°N, 127.44160°E</named-content></named-content>; 27 September 2015; Y. Bae leg.; <named-content xmlns:xlink="http://www.w3.org/1999/xlink" content-type="dwc:institutional_code" xlink:title="Korea University Entomological Museum" xlink:href="http://grbio.org/institution/korea-university" xlink:type="simple">KUEM</named-content> • 1 ♀ (pinned); Gangwon-do, Chuncheon-si, Namsan-myeon, Gongchon-ri; <named-content xmlns:xlink="http://www.w3.org/1999/xlink" content-type="dwc:verbatimCoordinates" xlink:type="simple"><named-content content-type="geo-json" specific-use="{&#34;type&#34;:&#34;Point&#34;,&#34;coordinates&#34;:[127.649190,37.811590]}" id="NCID0EIRCK" xlink:type="simple">37.81159°N, 127.64919°E</named-content></named-content>; alt. 131 m; 7 October 2018 (2); S. Podenas leg.; <named-content xmlns:xlink="http://www.w3.org/1999/xlink" content-type="dwc:institutional_code" xlink:title="National Institute of Biological Resources" xlink:href="http://grbio.org/institution/national-institute-biological-resources-0" xlink:type="simple">NIBR</named-content> • 16 ♀ (in ethanol); Gangwon-do, Chuncheon-si, Dongsan-myeon, Kangwon National University Experimental Forest; <named-content xmlns:xlink="http://www.w3.org/1999/xlink" content-type="dwc:verbatimCoordinates" xlink:type="simple"><named-content content-type="geo-json" specific-use="{&#34;type&#34;:&#34;Point&#34;,&#34;coordinates&#34;:[127.815800,37.779090]}" id="NCID0EURCK" xlink:type="simple">37.77909°N, 127.81580°E</named-content></named-content>; alt. 225 m; 9 October 2018; S. Podenas leg.; at light and with net; <named-content xmlns:xlink="http://www.w3.org/1999/xlink" content-type="dwc:institutional_code" xlink:title="National Institute of Biological Resources" xlink:href="http://grbio.org/institution/national-institute-biological-resources-0" xlink:type="simple">NIBR</named-content> • 3 ♀ (pinned); Doiryung Valley, Bukhansan National Park; <named-content xmlns:xlink="http://www.w3.org/1999/xlink" content-type="dwc:verbatimCoordinates" xlink:type="simple"><named-content content-type="geo-json" specific-use="{&#34;type&#34;:&#34;Point&#34;,&#34;coordinates&#34;:[126.989720,37.690370]}" id="NCID0EASCK" xlink:type="simple">37.69037°N, 126.98972°E</named-content></named-content>; alt. 242 m; 16 October 2018 (2); H.-Y. Seo, S. Podenas leg.; <named-content xmlns:xlink="http://www.w3.org/1999/xlink" content-type="dwc:institutional_code" xlink:title="National Institute of Biological Resources" xlink:href="http://grbio.org/institution/national-institute-biological-resources-0" xlink:type="simple">NIBR</named-content> • 1 ♀ (pinned, wings slide mounted); Gyeonggi-do, Yangju-si, Jangheung-myeon, Uldae-ri; 37.74258°, 127.00329°E; alt. 162 m; 19 October 2018; A. Petrasiunas leg.; stream margin; <abbrev xmlns:xlink="http://www.w3.org/1999/xlink" xlink:title="Nature Research Centre" id="ABBRID0EJSCK" xlink:type="simple">NRC</abbrev>.</p></tp:treatment-sec><tp:treatment-sec sec-type="redescription" id="SECID0ENSCK"><title>Redescription.</title><p>General body colouration greyish dark brown with denser grey pruinosity covering thorax. Body length of male ~ 6.5 mm, of female 6.2–8.8 mm. Wing length of male 7.2 mm, of female 6.3–8.3 mm.</p><p><bold><italic>Head</italic>.</bold> Pale brownish grey because of dense pruinosity, ground colour dark brown. Ground colour more distinct in old specimens. Indistinct darker stripe or narrow line extends medially. Area along eye margin light grey. Sparse, brownish, semi-erect setae cover dorsal area. Eyes widely separated, distance between them at base of antennae approximately equals length of both basal antennomeres taken together. Vertex with distinct rounded tubercle. Antenna dark brown, short, reaching to approx. frontal margin of prescutum, if bent backwards, 0.6 mm long in male, 0.8 mm in female. Scape elongate, nearly cylindrical, ~ 2 × as long as pear-shaped pedicel. Flagellum 12-segmented, basal flagellomere short, barrel-shaped, approximately as long as wide, remaining flagellomeres oval, covered with short light pubescence (Fig. <xref ref-type="fig" rid="F13">49</xref>). Apical flagellomere large, 1.7 × as long as preceding segment. Longest verticils ~0.5 × as long as respective flagellomeres. Rostrum dark brown, covered with dense light grey pruinosity. Palpus short, dark brown, covered with sparse dark erect setae. Labellum brown.</p><fig id="F13" position="float" orientation="portrait"><object-id xmlns:xlink="http://www.w3.org/1999/xlink" content-type="doi" xlink:type="simple">10.3897/zookeys.1253.146576.figures49-52</object-id><object-id xmlns:xlink="http://www.w3.org/1999/xlink" content-type="arpha" xlink:type="simple">D0545E20-A7A8-5A46-AFC6-0EFB790F34C8</object-id><label>Figures 49–52.</label><caption><p><tp:taxon-name><tp:taxon-name-part taxon-name-part-type="genus" reg="Dicranota">Dicranota</tp:taxon-name-part> (<tp:taxon-name-part taxon-name-part-type="subgenus" reg="Rhaphidolabis">Rhaphidolabis</tp:taxon-name-part>) <tp:taxon-name-part taxon-name-part-type="species" reg="minuscula">minuscula</tp:taxon-name-part></tp:taxon-name> Alexander, 1938 <bold>49</bold> antennal flagellum, holotype <bold>50</bold> wing, holotype <bold>51</bold> male genitalia, dorsal view <bold>52</bold> ovipositor, lateral view.</p></caption><graphic xmlns:xlink="http://www.w3.org/1999/xlink" xlink:href="zookeys-1253-001_article-146576__-g013.jpg" position="float" orientation="portrait" xlink:type="simple" id="oo_1420426.jpg"><uri content-type="original_file" xlink:type="simple">https://binary.pensoft.net/fig/1420426</uri></graphic></fig><p><bold><italic>Thorax</italic>.</bold> Generally light grey because of dense pruinosity that covers dark brown surface, dorsum brownish grey. Presutural scutum pale brownish grey with three distinct dark brown stripes. Medial stripe not reaching suture caudally, with interrupted pale longitudinal vitta along middle, more distinct posteriorly. Lateral stripe reaches pseudosutural fovea frontally and suture caudally. Scutal lobe lead grey with dark brown central area reaching lateral scutal stripe frontally. Area between scutal lobes pale grey with dark brown frontal margin. Scutellum pale grey with few erect yellowish setae. Mediotergite bluish grey. Pleuron pale grey, bluish dorsally, brownish ventrally. Wing (Fig. <xref ref-type="fig" rid="F13">50</xref>) long and narrow both in male and female, slightly &gt; 4 × as long as wide, subhyaline, milky, with yellowish base and costal area, iridescent, without darker pattern, except indistinct pale brown stigma. Veins brown, yellowish at wing base. Venation: <italic>Sc</italic> long, reaching far beyond branching point of <italic>R<sub>2+3+4</sub></italic>, nearly to the proximal margin of stigma. Cross-vein <italic>sc-r</italic> closer to base of <italic>Rs</italic> than to humeral vein. <italic>Rs</italic> 2.6 × as long as <italic>m-cu</italic>, arched. Free end of <italic>R<sub>1</sub></italic> short, distinctly shorter than <italic>R<sub>2</sub></italic>. Vein <italic>R<sub>2</sub></italic> oblique. Distal portions of <italic>R<sub>3</sub></italic>, <italic>R<sub>4</sub></italic>, and <italic>R<sub>5</sub></italic> straight and parallel to each other. Stem of cell <italic>r<sub>3</sub></italic> long, longer than <italic>m-cu</italic>. Discal cell missing due to reduction of <italic>m-m</italic>. Cell <italic>m<sub>1</sub></italic> short, its stem 2 × as long as cell itself. Cross-vein <italic>m-cu</italic> nearly its own length beyond branching point of <italic>M</italic>. Vein <italic>CuP</italic> slightly sinuous, <italic>A<sub>1</sub></italic> slightly arched at distal part. Anal angle large, widely rounded. Halter brown with darker brown knob. Length of male halter 0.8 mm, of female 0.9–1.0 mm. Coxae grey, just fore coxa brownish postero-ventrally. Trochanters yellowish brown. Femora pale brown, slightly more infuscate towards distal end. Tibiae and basal tarsomeres pale brown, distal tarsomeres brown. Male femur I: 4.8 mm long, II: 5.6 mm, III: 5.3 mm, tibia I: 5.6 mm, II: 5.3 mm, III: 5.3 mm, tarsus I: 7.0 mm, II: 5.8 mm, III: 8.1 mm. Female femur I: 4.4–5.1 mm long, II: 4.6–5.4 mm, III: 4.3–5.5 mm, tibia I: 4.2–5.0 mm, II: 4.1–4.8 mm, III: 4.0–5.2 mm, tarsus I: 4.9–6.0 mm, II: 4.5–5.4 mm, III: 3.9–5.2 mm. Claw pale brown, without spines or teeth, basal half widened, distal narrow.</p><p><bold><italic>Abdomen</italic>.</bold> Tergites rusty brown, sternites somewhat paler, both covered with sparse yellowish setae. Pregenital segments dark brown. Membrane between tergites and sternites obscure yellow. Male terminalia (Fig. <xref ref-type="fig" rid="F13">51</xref>) yellow. Posterior margin of epandrium with deep and wide emargination, lateral lobe rounded, densely covered with long setae. Gonocoxite short and stout, simple, without additional lobes. Interbase wide at base, distal portion narrow and strongly arched. Outer gonostylus elongate, nearly parallel-sided, plate-shaped, distal portion covered with dense blackish spinulae, apex rounded. Inner gonostylus nearly as long as outer gonostylus, but narrower, mesal surface with few small spines apically. Aedeagus straight and narrow, extending beyond caudal end of paramere. Ovipositor (Fig. <xref ref-type="fig" rid="F13">52</xref>) brownish yellow with pale tips of cercus and hypogynial valve. Cercus arched with tip raised upwards, hypogynial valve straight.</p></tp:treatment-sec><tp:treatment-sec sec-type="Elevation range" id="SECID0EWWCK"><title>Elevation range.</title><p>From circa 100 m to nearly 2000 m.</p></tp:treatment-sec><tp:treatment-sec sec-type="Period of activity" id="SECID0E2WCK"><title>Period of activity.</title><p>Adults fly from late April through to late October. Probably two generations a year.</p></tp:treatment-sec><tp:treatment-sec sec-type="habitat" id="SECID0EAXCK"><title>Habitat.</title><p>Wet sparse alder grooves in South Kuriles (<xref ref-type="bibr" rid="B44">Savchenko and Krivolutskaya 1976</xref>), <italic><tp:taxon-name><tp:taxon-name-part taxon-name-part-type="genus" reg="Chosenia">Chosenia</tp:taxon-name-part></tp:taxon-name></italic> and <italic><tp:taxon-name><tp:taxon-name-part taxon-name-part-type="genus" reg="Alnus">Alnus</tp:taxon-name-part></tp:taxon-name></italic> grooves on margins of deep pits permanently filled with water in river valleys in south Primorye (<xref ref-type="bibr" rid="B41">Savchenko 1983</xref>). Semi-natural margins of streams densely covered with shrubs near small villages; margins of small fast-running rocky streams surrounded by mixed forests, with moss densely covering rock surfaces and some sandy bottom areas in South Korea.</p></tp:treatment-sec><tp:treatment-sec sec-type="distribution" id="SECID0E3XCK"><title>General distribution.</title><p>Korean Peninsula and Far East of Russia.</p></tp:treatment-sec><tp:treatment-sec sec-type="remarks" id="SECID0EBYCK"><title>Remark.</title><p>This species is recorded from South Korea for the first time.</p></tp:treatment-sec><tp:treatment-sec><!--Section generated to contain objects referenced in tp:taxon-treatment.--><fig id="F20" position="float" orientation="portrait"><object-id xmlns:xlink="http://www.w3.org/1999/xlink" content-type="doi" xlink:type="simple">10.3897/zookeys.1253.146576.figures77-93</object-id><object-id xmlns:xlink="http://www.w3.org/1999/xlink" content-type="arpha" xlink:type="simple">4FE60C2B-A7BB-5CF6-AAFB-49CA264EBE1B</object-id><label>Figures 77–93.</label><caption><p>Sampling localities of Korean <italic><tp:taxon-name><tp:taxon-name-part taxon-name-part-type="genus" reg="Dicranota">Dicranota</tp:taxon-name-part></tp:taxon-name></italic><bold>77</bold><tp:taxon-name><tp:taxon-name-part taxon-name-part-type="genus" reg="Dicranota">D.</tp:taxon-name-part> (<tp:taxon-name-part taxon-name-part-type="subgenus" reg="Dicranota">Dicranota</tp:taxon-name-part>) <tp:taxon-name-part taxon-name-part-type="species" reg="coreana">coreana</tp:taxon-name-part></tp:taxon-name> Alexander, 1940, stat. nov.<bold>78</bold><tp:taxon-name><tp:taxon-name-part taxon-name-part-type="genus" reg="Dicranota">D.</tp:taxon-name-part> (<tp:taxon-name-part taxon-name-part-type="subgenus" reg="Dicranota">Dicranota</tp:taxon-name-part>) <tp:taxon-name-part taxon-name-part-type="species" reg="crassicauda">crassicauda</tp:taxon-name-part></tp:taxon-name> Tjeder, 1972 <bold>79</bold><tp:taxon-name><tp:taxon-name-part taxon-name-part-type="genus" reg="Dicranota">D.</tp:taxon-name-part> (<tp:taxon-name-part taxon-name-part-type="subgenus" reg="Dicranota">Dicranota</tp:taxon-name-part>) <tp:taxon-name-part taxon-name-part-type="species" reg="guerini">guerini</tp:taxon-name-part></tp:taxon-name> Zetterstedt, 1838 <bold>80</bold><italic><tp:taxon-name><tp:taxon-name-part taxon-name-part-type="genus" reg="Dicranota">D.</tp:taxon-name-part> (<tp:taxon-name-part taxon-name-part-type="subgenus" reg="Dicranota">Dicranota</tp:taxon-name-part>) <tp:taxon-name-part taxon-name-part-type="species" reg="yezoensis">yezoensis</tp:taxon-name-part></tp:taxon-name></italic> Alexander, 1924 <bold>81</bold><tp:taxon-name><tp:taxon-name-part taxon-name-part-type="genus" reg="Dicranota">D.</tp:taxon-name-part> (<tp:taxon-name-part taxon-name-part-type="subgenus" reg="Eudicranota">Eudicranota</tp:taxon-name-part>) <tp:taxon-name-part taxon-name-part-type="species" reg="distincta">distincta</tp:taxon-name-part></tp:taxon-name> Podenas, sp. nov. <bold>82</bold><tp:taxon-name><tp:taxon-name-part taxon-name-part-type="genus" reg="Dicranota">D.</tp:taxon-name-part> (<tp:taxon-name-part taxon-name-part-type="subgenus" reg="Eudicranota">Eudicranota</tp:taxon-name-part>) <tp:taxon-name-part taxon-name-part-type="species" reg="perdistincta">perdistincta</tp:taxon-name-part></tp:taxon-name> Alexander, 1940 <bold>83</bold><tp:taxon-name><tp:taxon-name-part taxon-name-part-type="genus" reg="Dicranota">D.</tp:taxon-name-part> (<tp:taxon-name-part taxon-name-part-type="subgenus" reg="Eudicranota">Eudicranota</tp:taxon-name-part>) <tp:taxon-name-part taxon-name-part-type="species" reg="sibirica">sibirica</tp:taxon-name-part> <tp:taxon-name-part taxon-name-part-type="subspecies" reg="sibirica">sibirica</tp:taxon-name-part></tp:taxon-name> (Alexander, 1925) <bold>84</bold><tp:taxon-name><tp:taxon-name-part taxon-name-part-type="genus" reg="Dicranota">D.</tp:taxon-name-part> (<tp:taxon-name-part taxon-name-part-type="subgenus" reg="Ludicia">Ludicia</tp:taxon-name-part>) <tp:taxon-name-part taxon-name-part-type="species" reg="emarginata">emarginata</tp:taxon-name-part></tp:taxon-name> (Alexander, 1945) <bold>85</bold><tp:taxon-name><tp:taxon-name-part taxon-name-part-type="genus" reg="Dicranota">D.</tp:taxon-name-part> (<tp:taxon-name-part taxon-name-part-type="subgenus" reg="Rhaphidolabis">Rhaphidolabis</tp:taxon-name-part>) <tp:taxon-name-part taxon-name-part-type="species" reg="gibbera">gibbera</tp:taxon-name-part></tp:taxon-name> (Alexander, 1921) <bold>86</bold><tp:taxon-name><tp:taxon-name-part taxon-name-part-type="genus" reg="Dicranota">D.</tp:taxon-name-part> (<tp:taxon-name-part taxon-name-part-type="subgenus" reg="Rhaphidolabis">Rhaphidolabis</tp:taxon-name-part>) <tp:taxon-name-part taxon-name-part-type="species" reg="luteola">luteola</tp:taxon-name-part></tp:taxon-name> Alexander, 1938 <bold>87</bold><tp:taxon-name><tp:taxon-name-part taxon-name-part-type="genus" reg="Dicranota">D.</tp:taxon-name-part> (<tp:taxon-name-part taxon-name-part-type="subgenus" reg="Rhaphidolabis">Rhaphidolabis</tp:taxon-name-part>) <tp:taxon-name-part taxon-name-part-type="species" reg="minuscula">minuscula</tp:taxon-name-part></tp:taxon-name> Alexander, 1938 <bold>88</bold><tp:taxon-name><tp:taxon-name-part taxon-name-part-type="genus" reg="Dicranota">D.</tp:taxon-name-part> (<tp:taxon-name-part taxon-name-part-type="subgenus" reg="Rhaphidolabis">Rhaphidolabis</tp:taxon-name-part>) <tp:taxon-name-part taxon-name-part-type="species" reg="neoconsors">neoconsors</tp:taxon-name-part></tp:taxon-name> Alexander, 1938 <bold>89</bold><tp:taxon-name><tp:taxon-name-part taxon-name-part-type="genus" reg="Dicranota">D.</tp:taxon-name-part> (<tp:taxon-name-part taxon-name-part-type="subgenus" reg="Rhaphidolabis">Rhaphidolabis</tp:taxon-name-part>) <tp:taxon-name-part taxon-name-part-type="species" reg="ompoana">ompoana</tp:taxon-name-part></tp:taxon-name> Alexander, 1945 <bold>90</bold><tp:taxon-name><tp:taxon-name-part taxon-name-part-type="genus" reg="Dicranota">D.</tp:taxon-name-part> (<tp:taxon-name-part taxon-name-part-type="subgenus" reg="Rhaphidolabis">Rhaphidolabis</tp:taxon-name-part>) <tp:taxon-name-part taxon-name-part-type="species" reg="polymera">polymera</tp:taxon-name-part></tp:taxon-name> Alexander, 1933 <bold>91</bold><tp:taxon-name><tp:taxon-name-part taxon-name-part-type="genus" reg="Dicranota">D.</tp:taxon-name-part> (<tp:taxon-name-part taxon-name-part-type="subgenus" reg="Rhaphidolabis">Rhaphidolabis</tp:taxon-name-part>) <tp:taxon-name-part taxon-name-part-type="species" reg="seoi">seoi</tp:taxon-name-part></tp:taxon-name> Podenas, sp. nov. <bold>92</bold><tp:taxon-name><tp:taxon-name-part taxon-name-part-type="genus" reg="Dicranota">D.</tp:taxon-name-part> (<tp:taxon-name-part taxon-name-part-type="subgenus" reg="Rhaphidolabis">Rhaphidolabis</tp:taxon-name-part>) <tp:taxon-name-part taxon-name-part-type="species" reg="squarrosa">squarrosa</tp:taxon-name-part></tp:taxon-name> Savchenko, 1976 <bold>93</bold><tp:taxon-name><tp:taxon-name-part taxon-name-part-type="genus" reg="Dicranota">D.</tp:taxon-name-part> (<tp:taxon-name-part taxon-name-part-type="subgenus" reg="Rhaphidolabis">Rhaphidolabis</tp:taxon-name-part>) <tp:taxon-name-part taxon-name-part-type="species" reg="yeongokia">yeongokia</tp:taxon-name-part></tp:taxon-name> Podenas, sp. nov.</p></caption><graphic xmlns:xlink="http://www.w3.org/1999/xlink" xlink:href="zookeys-1253-001_article-146576__-g020.jpg" position="float" orientation="portrait" xlink:type="simple" id="oo_1420433.jpg"><uri content-type="original_file" xlink:type="simple">https://binary.pensoft.net/fig/1420433</uri></graphic></fig></tp:treatment-sec><ref-list><ref id="B44"><mixed-citation xmlns:xlink="http://www.w3.org/1999/xlink" xlink:type="simple"><person-group><name name-style="western"><surname>Savchenko</surname><given-names>EN</given-names></name><name name-style="western"><surname>Krivolutskaya</surname><given-names>GO</given-names></name></person-group> (<year>1976</year>) <source><tp:taxon-name><tp:taxon-name-part taxon-name-part-type="family">Limoniidae</tp:taxon-name-part></tp:taxon-name> of the south Kuril Islands and south Sakhalin. Akademiya Nauk Ukrainskoy SSR, I. I.</source><publisher-name>Schmalhausen Institute of Zoology of Academy of Sciences of Ukraine</publisher-name>, <publisher-loc>Naukova Dumka, Kiev</publisher-loc>, <size units="page">160 pp</size>. [in Russian]</mixed-citation></ref><ref id="B41"><mixed-citation xmlns:xlink="http://www.w3.org/1999/xlink" xlink:type="simple"><person-group><name name-style="western"><surname>Savchenko</surname><given-names>EN</given-names></name></person-group> (<year>1983</year>) <source><tp:taxon-name><tp:taxon-name-part taxon-name-part-type="family">Limoniidae</tp:taxon-name-part></tp:taxon-name> of South Primorye. Akademiya Nauk Ukrainskoy SSR, I. I.</source><publisher-name>Schmalhausen Institute of Zoology of Academy of Sciences of Ukraine</publisher-name>, <publisher-loc>Naukova Dumka, Kiev</publisher-loc>, <size units="page">156 pp</size>. [in Russian]</mixed-citation></ref><ref id="B43"><mixed-citation xmlns:xlink="http://www.w3.org/1999/xlink" xlink:type="simple"><person-group><name name-style="western"><surname>Savchenko</surname><given-names>EN</given-names></name></person-group> (<year>1989</year>) <source><tp:taxon-name><tp:taxon-name-part taxon-name-part-type="family">Limoniidae</tp:taxon-name-part></tp:taxon-name> fauna of the USSR. Determination tables of superspecies taxa with catalogue survey of species. Akadimiya Nauk Ukrainian SSR, I. I.</source><publisher-name>Schmalhausen Institute of Zoology of Academy of Sciences of Ukraine</publisher-name>, <publisher-loc>Naukova Dumka, Kiev</publisher-loc>, <size units="page">377 pp</size>. [in Russian]</mixed-citation></ref><ref id="B35"><mixed-citation xmlns:xlink="http://www.w3.org/1999/xlink" xlink:type="simple"><person-group><name name-style="western"><surname>Oosterbroek</surname><given-names>P</given-names></name></person-group> (<year>2025</year>) Catalogue of the Craneflies of the World (CCW). <ext-link xlink:href="https://ccw.naturalis.nl/index.php" ext-link-type="uri" xlink:type="simple">https://ccw.naturalis.nl/index.php</ext-link> [Last update: 13 November 2024]</mixed-citation></ref></ref-list></tp:taxon-treatment>
