# Supplementary material for: ﻿Dicranota Zetterstedt, 1838 crane flies (Diptera, Pediciidae) of Korea
Source: Zookeys. 2025 Sep 23;1253:1–72. doi: 10.3897/zookeys.1253.146576 (PMC12485485; doi:10.3897/zookeys.1253.146576)
Supplement: XML Treatment for Dicranota (Rhaphidolabis) squarrosa [file zookeys.1253.146576-treatment21.xml]

<!DOCTYPE tp:taxon-treatment
  PUBLIC "-//TaxonX//DTD Taxonomic Treatment Publishing DTD v0 20100105//EN" "tax-treatment-NSO.dtd">
<tp:taxon-treatment xmlns:tp="http://www.plazi.org/taxpub"><tp:treatment-meta><kwd-group><label>Taxon classification</label><kwd>
              <named-content content-type="kingdom">Animalia</named-content>
            </kwd><kwd>
              <named-content content-type="order">Diptera</named-content>
            </kwd><kwd>
              <named-content content-type="family">Pediciidae</named-content>
            </kwd></kwd-group><mixed-citation publication-type="journal"><person-group><name><surname>Podenas</surname><given-names>Sigitas</given-names></name><name><surname>Yum</surname><given-names>Jin Whoa</given-names></name><name><surname>Ahn</surname><given-names>Neung-Ho</given-names></name><name><surname>Kim</surname><given-names>Soen Yi</given-names></name><name><surname>Kim</surname><given-names>Jisoo</given-names></name><name><surname>Podeniene</surname><given-names>Virginija</given-names></name></person-group><article-title>﻿<italic><tp:taxon-name><tp:taxon-name-part taxon-name-part-type="genus" reg="Dicranota">Dicranota</tp:taxon-name-part></tp:taxon-name></italic> Zetterstedt, 1838 crane flies (<tp:taxon-name><tp:taxon-name-part taxon-name-part-type="order">Diptera</tp:taxon-name-part></tp:taxon-name>, <tp:taxon-name><tp:taxon-name-part taxon-name-part-type="family">Pediciidae</tp:taxon-name-part></tp:taxon-name>) of Korea</article-title><source>Zookeys</source><day>23</day><month>09</month><year>2025</year><volume>1253</volume><fpage>1</fpage><lpage>72</lpage><pub-id pub-id-type="doi">10.3897/zookeys.1253.146576</pub-id></mixed-citation></tp:treatment-meta><tp:nomenclature><label>﻿</label><tp:taxon-name><object-id xmlns:xlink="http://www.w3.org/1999/xlink" content-type="arpha" xlink:type="simple">AEB9B234-C009-598E-9686-2ED1522B4728</object-id>
            <tp:taxon-name-part taxon-name-part-type="genus" reg="Dicranota">Dicranota</tp:taxon-name-part> (<tp:taxon-name-part taxon-name-part-type="subgenus" reg="Rhaphidolabis">Rhaphidolabis</tp:taxon-name-part>) <tp:taxon-name-part taxon-name-part-type="species" reg="squarrosa">squarrosa</tp:taxon-name-part></tp:taxon-name><tp:taxon-authority>Savchenko, 1976</tp:taxon-authority><xref ref-type="fig" rid="F18">Figs 69–71</xref><xref ref-type="fig" rid="F20">, 92</xref><tp:nomenclature-citation-list><tp:nomenclature-citation><tp:taxon-name>
                <tp:taxon-name-part taxon-name-part-type="genus" reg="Dicranota">Dicranota</tp:taxon-name-part> (<tp:taxon-name-part taxon-name-part-type="subgenus" reg="Rhaphidolabis">Rhaphidolabis</tp:taxon-name-part>) <tp:taxon-name-part taxon-name-part-type="species" reg="squarrosa">squarrosa</tp:taxon-name-part></tp:taxon-name><comment>: <xref ref-type="bibr" rid="B44">Savchenko and Krivolutskaya 1976</xref>: 38, 43, 44, fig. 14 (as <tp:taxon-name><tp:taxon-name-part taxon-name-part-type="genus" reg="Dicranota">D.</tp:taxon-name-part> (<tp:taxon-name-part taxon-name-part-type="subgenus" reg="Rhaphidolabis">R.</tp:taxon-name-part>) <tp:taxon-name-part taxon-name-part-type="species" reg="squarosa">squarosa</tp:taxon-name-part></tp:taxon-name>);</comment></tp:nomenclature-citation><tp:nomenclature-citation><tp:taxon-name>
                <tp:taxon-name-part taxon-name-part-type="genus" reg="Dicranota">Dicranota</tp:taxon-name-part> (<tp:taxon-name-part taxon-name-part-type="subgenus" reg="Rhaphidolabis">Rhaphidolabis</tp:taxon-name-part>) <tp:taxon-name-part taxon-name-part-type="species" reg="squarosa">squarosa</tp:taxon-name-part></tp:taxon-name><comment>: <xref ref-type="bibr" rid="B43">Savchenko 1989</xref>: 29.</comment></tp:nomenclature-citation></tp:nomenclature-citation-list></tp:nomenclature><tp:treatment-sec sec-type="material" id="SECID0E6VEK"><title>Examined material</title><p><bold>(Fig. <xref ref-type="fig" rid="F20">92</xref>). North Korea</bold> • 1 ♂ (pinned, genitalia in microvial with glycerol on same pin); Pontani Paiktusan; alt. 1676 m; 28 July 1940; A. M. Yankovsky leg.; <named-content xmlns:xlink="http://www.w3.org/1999/xlink" content-type="dwc:institutional_code" xlink:title="National Museum of Natural History, Smithsonian Institution" xlink:href="http://grbio.org/institution/smithsonian-institution-national-museum-natural-history-0" xlink:type="simple">USNM</named-content> • 1 ♂ (pinned, genitalia in microvial with glycerol on same pin); Pontani Paiktusan; alt. 1859 m; 28 July 1940; A. M. Yankovsky leg.; <named-content xmlns:xlink="http://www.w3.org/1999/xlink" content-type="dwc:institutional_code" xlink:title="National Museum of Natural History, Smithsonian Institution" xlink:href="http://grbio.org/institution/smithsonian-institution-national-museum-natural-history-0" xlink:type="simple">USNM</named-content> • 1 ♀ (pinned); Pontani Paiktusan; alt. 1524 m; 29 July 1940; A. M. Yankovsky leg.; <named-content xmlns:xlink="http://www.w3.org/1999/xlink" content-type="dwc:institutional_code" xlink:title="National Museum of Natural History, Smithsonian Institution" xlink:href="http://grbio.org/institution/smithsonian-institution-national-museum-natural-history-0" xlink:type="simple">USNM</named-content> • 1 ♂ (pinned, genitalia in microvial with glycerol on same pin); Pontani Paiktusan; alt. 1676 m; 31 July 1940; A. M. Yankovsky leg.; <named-content xmlns:xlink="http://www.w3.org/1999/xlink" content-type="dwc:institutional_code" xlink:title="National Museum of Natural History, Smithsonian Institution" xlink:href="http://grbio.org/institution/smithsonian-institution-national-museum-natural-history-0" xlink:type="simple">USNM</named-content> • 3 ♂ (pinned, genitalia in microvials with glycerol on same pins), Pontani Paiktusan, alt. 1676–1890 m, 4 August 1940, A. M. Yankovsky leg.; <named-content xmlns:xlink="http://www.w3.org/1999/xlink" content-type="dwc:institutional_code" xlink:title="National Museum of Natural History, Smithsonian Institution" xlink:href="http://grbio.org/institution/smithsonian-institution-national-museum-natural-history-0" xlink:type="simple">USNM</named-content>.</p></tp:treatment-sec><tp:treatment-sec sec-type="redescription" id="SECID0EAXEK"><title>Redescription.</title><p>General body colouration yellowish brown. Body length of male ~ 5.5 mm, of female ~ 6.0 mm. Wing length of male 5.5–6.0 mm, of female ~ 6.5 mm.</p><p><bold><italic>Head</italic>.</bold> Grey because of dense yellowish grey pruinosity, ground colour dark brown, covered with semi-erect setae, dark brown at base turning yellowish towards tips. Eyes widely separated, distance between them at base of antennae slightly exceeds length of scape. Tubercle on vertex low, indistinctly darkened along middle. Antenna medium-long, reaching frontal margin of prescutum at most, if bent backwards, 0.5 mm long in male, 0.7 mm in female. Scape long, nearly cylindrical, dark brownish grey because of dense grey pruinosity, bearing few short dark setae dorsally. Pedicel subglobular, concolourous with scape. Flagellum dark brown, 11-segmented. Basal flagellomere elongate, succeeding segments barrel-shaped. Apical flagellomere smaller than preceding segment. Longest verticils nearly as long as respective flagellomeres. Flagellum covered with short pale pubescence. Rostrum brown. Palpus dark brown. Labellum large, pale brown.</p><p><bold><italic>Thorax</italic>.</bold> Pronotum brown, dusted with yellowish grey, covered with erect pale setae medially. Presutural scutum brownish grey with three dark brown longitudinal stripes. Medial stripe distinct, dark brown with indistinct pale medial line, more distinct caudally, missing frontally. Lateral stripe less distinct, short, nearly reaches pseudosutural fovea frontally, extends to scutal lobe caudally. Area between medial and lateral stripe more rusty brown. Scutal lobe dark grey, nearly concolourous with lateral scutal stripe, only lateral and medial margins paler grey. Scutellum uniformly grey. Mediotergite yellowish brown with sparse cover of grey pruinosity. Pleuron uniformly brownish grey because of dense cover of grey pruinosity. Dorsopleural membrane yellowish grey. Wing (Fig. <xref ref-type="fig" rid="F18">69</xref>) long and narrow, 4 × as long as wide, translucent with slight greyish tinge, paler at base, iridescent. No dark areas besides indistinct stigma. Veins greyish, yellowish at wing base. Venation: <italic>Sc</italic> long, reaching proximal margin of stigma. Cross-vein <italic>sc-r</italic> closer to origin of <italic>Rs</italic> than to humeral vein. <italic>Rs</italic> short, 1.8 × as long as <italic>m-cu</italic>, slightly arched. Free end of <italic>R<sub>1</sub></italic> very short, distinctly shorter than <italic>R<sub>2</sub></italic>. Vein <italic>R<sub>2</sub></italic> slightly oblique. Distal portions of <italic>R<sub>3</sub></italic>, <italic>R<sub>4</sub></italic>, and <italic>R<sub>5</sub></italic> straight, parallel to each other. Cell <italic>r<sub>3</sub></italic> without stem. Discal cell missing due to reduction of vein <italic>m-m</italic>. Cell <italic>m<sub>1</sub></italic> short, its stem nearly 3 × as long as cell itself. Cross-vein <italic>m-cu</italic> less than its own length beyond branching point of <italic>M</italic>. Vein <italic>CuP</italic> nearly straight, <italic>A<sub>1</sub></italic> slightly arched at distal end. Anal angle large, widely rounded. Stem of halter pale to greyish with yellowish base. Knob darker brownish grey. Length of male halter 0.5 mm. Coxae yellowish grey, covered with sparse erect yellowish setae, denser on fore coxa. Trochanters, especially fore and middle more intensely greyish. Femora obscure yellow with paler bases, tibiae and basal tarsomeres brownish yellow, distal tarsomeres brown to dark brown. Male femur I: 3.6–3.8 mm long, II: 3.2 mm, tibia I: 3.2–3.7 mm, II: 3.3 mm, tarsus I: 4.8–5.3 mm, II: 4.9 mm. Claw small, dark brown, simple, without spines.</p><fig id="F18" position="float" orientation="portrait"><object-id xmlns:xlink="http://www.w3.org/1999/xlink" content-type="doi" xlink:type="simple">10.3897/zookeys.1253.146576.figures69-71</object-id><object-id xmlns:xlink="http://www.w3.org/1999/xlink" content-type="arpha" xlink:type="simple">E11D3D82-C028-54D1-ACA6-EF01971BC9AD</object-id><label>Figures 69–71.</label><caption><p><tp:taxon-name><tp:taxon-name-part taxon-name-part-type="genus" reg="Dicranota">Dicranota</tp:taxon-name-part> (<tp:taxon-name-part taxon-name-part-type="subgenus" reg="Rhaphidolabis">Rhaphidolabis</tp:taxon-name-part>) <tp:taxon-name-part taxon-name-part-type="species" reg="squarrosa">squarrosa</tp:taxon-name-part></tp:taxon-name> Savchenko, 1976 <bold>69</bold> wing <bold>70</bold> male genitalia, dorsal view <bold>71</bold> ovipositor, lateral view.</p></caption><graphic xmlns:xlink="http://www.w3.org/1999/xlink" xlink:href="zookeys-1253-001_article-146576__-g018.jpg" position="float" orientation="portrait" xlink:type="simple" id="oo_1420431.jpg"><uri content-type="original_file" xlink:type="simple">https://binary.pensoft.net/fig/1420431</uri></graphic></fig><p><bold><italic>Abdomen</italic>.</bold> Brown in male, yellowish in female, covered with sparse greyish pruinosity and short sparse pale setae. Posterior margins of segments narrowly pale greyish yellow in female, pale grey in male. Male terminalia (Fig. <xref ref-type="fig" rid="F18">70</xref>) obscure yellow. Posterior margin of epandrium with U-shaped concavity at middle, lateral lobe rounded, densely setose. Gonocoxite short and wide, length just slightly exceeds width, apex dorsally produced into large rounded lobe covered with small blackish spinules. Interbase extended into slightly arched blade. Outer gonostylus elongate, blunt-apexed, fleshy, covered with short blackish spinules. Inner gonostylus pale and narrow, slightly curved at middle, mesal surface bearing few spine-shaped setae distally, which are especially distinct at apex. Aedeagus short with slightly widened apex, paramere elongate. Ovipositor (Fig. <xref ref-type="fig" rid="F18">71</xref>) yellow. Base of cercus and hypogynial valve slightly infuscate, brownish, tips pale. Cercus arched, apex blunt and raised upwards. Hypogynial valve nearly straight, parallel-sided, blunt-apexed. Dorsal margin with few short setae at ~ 1/3 of length.</p></tp:treatment-sec><tp:treatment-sec sec-type="Elevation range" id="SECID0E41EK"><title>Elevation range.</title><p>From 1500 m to nearly 1900 m.</p></tp:treatment-sec><tp:treatment-sec sec-type="Period of activity" id="SECID0EC2EK"><title>Period of activity.</title><p>Adults fly briefly, from late July only to the beginning of August in Korea, but they are active in mid-September in southern Sakhalin (<xref ref-type="bibr" rid="B44">Savchenko and Krivolutskaya 1976</xref>).</p></tp:treatment-sec><tp:treatment-sec sec-type="habitat" id="SECID0EM2EK"><title>Habitats.</title><p>Adults hide among high grass along stream margins in wet mixed forests (<xref ref-type="bibr" rid="B44">Savchenko and Krivolutskaya 1976</xref>).</p></tp:treatment-sec><tp:treatment-sec sec-type="distribution" id="SECID0EW2EK"><title>General distribution.</title><p>North Korea, Sakhalin Island (Russia).</p></tp:treatment-sec><tp:treatment-sec sec-type="remarks" id="SECID0E22EK"><title>Remark.</title><p>The species is recorded from the Korean Peninsula for the first time.</p></tp:treatment-sec><tp:treatment-sec><!--Section generated to contain objects referenced in tp:taxon-treatment.--><fig id="F20" position="float" orientation="portrait"><object-id xmlns:xlink="http://www.w3.org/1999/xlink" content-type="doi" xlink:type="simple">10.3897/zookeys.1253.146576.figures77-93</object-id><object-id xmlns:xlink="http://www.w3.org/1999/xlink" content-type="arpha" xlink:type="simple">4FE60C2B-A7BB-5CF6-AAFB-49CA264EBE1B</object-id><label>Figures 77–93.</label><caption><p>Sampling localities of Korean <italic><tp:taxon-name><tp:taxon-name-part taxon-name-part-type="genus" reg="Dicranota">Dicranota</tp:taxon-name-part></tp:taxon-name></italic><bold>77</bold><tp:taxon-name><tp:taxon-name-part taxon-name-part-type="genus" reg="Dicranota">D.</tp:taxon-name-part> (<tp:taxon-name-part taxon-name-part-type="subgenus" reg="Dicranota">Dicranota</tp:taxon-name-part>) <tp:taxon-name-part taxon-name-part-type="species" reg="coreana">coreana</tp:taxon-name-part></tp:taxon-name> Alexander, 1940, stat. nov.<bold>78</bold><tp:taxon-name><tp:taxon-name-part taxon-name-part-type="genus" reg="Dicranota">D.</tp:taxon-name-part> (<tp:taxon-name-part taxon-name-part-type="subgenus" reg="Dicranota">Dicranota</tp:taxon-name-part>) <tp:taxon-name-part taxon-name-part-type="species" reg="crassicauda">crassicauda</tp:taxon-name-part></tp:taxon-name> Tjeder, 1972 <bold>79</bold><tp:taxon-name><tp:taxon-name-part taxon-name-part-type="genus" reg="Dicranota">D.</tp:taxon-name-part> (<tp:taxon-name-part taxon-name-part-type="subgenus" reg="Dicranota">Dicranota</tp:taxon-name-part>) <tp:taxon-name-part taxon-name-part-type="species" reg="guerini">guerini</tp:taxon-name-part></tp:taxon-name> Zetterstedt, 1838 <bold>80</bold><italic><tp:taxon-name><tp:taxon-name-part taxon-name-part-type="genus" reg="Dicranota">D.</tp:taxon-name-part> (<tp:taxon-name-part taxon-name-part-type="subgenus" reg="Dicranota">Dicranota</tp:taxon-name-part>) <tp:taxon-name-part taxon-name-part-type="species" reg="yezoensis">yezoensis</tp:taxon-name-part></tp:taxon-name></italic> Alexander, 1924 <bold>81</bold><tp:taxon-name><tp:taxon-name-part taxon-name-part-type="genus" reg="Dicranota">D.</tp:taxon-name-part> (<tp:taxon-name-part taxon-name-part-type="subgenus" reg="Eudicranota">Eudicranota</tp:taxon-name-part>) <tp:taxon-name-part taxon-name-part-type="species" reg="distincta">distincta</tp:taxon-name-part></tp:taxon-name> Podenas, sp. nov. <bold>82</bold><tp:taxon-name><tp:taxon-name-part taxon-name-part-type="genus" reg="Dicranota">D.</tp:taxon-name-part> (<tp:taxon-name-part taxon-name-part-type="subgenus" reg="Eudicranota">Eudicranota</tp:taxon-name-part>) <tp:taxon-name-part taxon-name-part-type="species" reg="perdistincta">perdistincta</tp:taxon-name-part></tp:taxon-name> Alexander, 1940 <bold>83</bold><tp:taxon-name><tp:taxon-name-part taxon-name-part-type="genus" reg="Dicranota">D.</tp:taxon-name-part> (<tp:taxon-name-part taxon-name-part-type="subgenus" reg="Eudicranota">Eudicranota</tp:taxon-name-part>) <tp:taxon-name-part taxon-name-part-type="species" reg="sibirica">sibirica</tp:taxon-name-part> <tp:taxon-name-part taxon-name-part-type="subspecies" reg="sibirica">sibirica</tp:taxon-name-part></tp:taxon-name> (Alexander, 1925) <bold>84</bold><tp:taxon-name><tp:taxon-name-part taxon-name-part-type="genus" reg="Dicranota">D.</tp:taxon-name-part> (<tp:taxon-name-part taxon-name-part-type="subgenus" reg="Ludicia">Ludicia</tp:taxon-name-part>) <tp:taxon-name-part taxon-name-part-type="species" reg="emarginata">emarginata</tp:taxon-name-part></tp:taxon-name> (Alexander, 1945) <bold>85</bold><tp:taxon-name><tp:taxon-name-part taxon-name-part-type="genus" reg="Dicranota">D.</tp:taxon-name-part> (<tp:taxon-name-part taxon-name-part-type="subgenus" reg="Rhaphidolabis">Rhaphidolabis</tp:taxon-name-part>) <tp:taxon-name-part taxon-name-part-type="species" reg="gibbera">gibbera</tp:taxon-name-part></tp:taxon-name> (Alexander, 1921) <bold>86</bold><tp:taxon-name><tp:taxon-name-part taxon-name-part-type="genus" reg="Dicranota">D.</tp:taxon-name-part> (<tp:taxon-name-part taxon-name-part-type="subgenus" reg="Rhaphidolabis">Rhaphidolabis</tp:taxon-name-part>) <tp:taxon-name-part taxon-name-part-type="species" reg="luteola">luteola</tp:taxon-name-part></tp:taxon-name> Alexander, 1938 <bold>87</bold><tp:taxon-name><tp:taxon-name-part taxon-name-part-type="genus" reg="Dicranota">D.</tp:taxon-name-part> (<tp:taxon-name-part taxon-name-part-type="subgenus" reg="Rhaphidolabis">Rhaphidolabis</tp:taxon-name-part>) <tp:taxon-name-part taxon-name-part-type="species" reg="minuscula">minuscula</tp:taxon-name-part></tp:taxon-name> Alexander, 1938 <bold>88</bold><tp:taxon-name><tp:taxon-name-part taxon-name-part-type="genus" reg="Dicranota">D.</tp:taxon-name-part> (<tp:taxon-name-part taxon-name-part-type="subgenus" reg="Rhaphidolabis">Rhaphidolabis</tp:taxon-name-part>) <tp:taxon-name-part taxon-name-part-type="species" reg="neoconsors">neoconsors</tp:taxon-name-part></tp:taxon-name> Alexander, 1938 <bold>89</bold><tp:taxon-name><tp:taxon-name-part taxon-name-part-type="genus" reg="Dicranota">D.</tp:taxon-name-part> (<tp:taxon-name-part taxon-name-part-type="subgenus" reg="Rhaphidolabis">Rhaphidolabis</tp:taxon-name-part>) <tp:taxon-name-part taxon-name-part-type="species" reg="ompoana">ompoana</tp:taxon-name-part></tp:taxon-name> Alexander, 1945 <bold>90</bold><tp:taxon-name><tp:taxon-name-part taxon-name-part-type="genus" reg="Dicranota">D.</tp:taxon-name-part> (<tp:taxon-name-part taxon-name-part-type="subgenus" reg="Rhaphidolabis">Rhaphidolabis</tp:taxon-name-part>) <tp:taxon-name-part taxon-name-part-type="species" reg="polymera">polymera</tp:taxon-name-part></tp:taxon-name> Alexander, 1933 <bold>91</bold><tp:taxon-name><tp:taxon-name-part taxon-name-part-type="genus" reg="Dicranota">D.</tp:taxon-name-part> (<tp:taxon-name-part taxon-name-part-type="subgenus" reg="Rhaphidolabis">Rhaphidolabis</tp:taxon-name-part>) <tp:taxon-name-part taxon-name-part-type="species" reg="seoi">seoi</tp:taxon-name-part></tp:taxon-name> Podenas, sp. nov. <bold>92</bold><tp:taxon-name><tp:taxon-name-part taxon-name-part-type="genus" reg="Dicranota">D.</tp:taxon-name-part> (<tp:taxon-name-part taxon-name-part-type="subgenus" reg="Rhaphidolabis">Rhaphidolabis</tp:taxon-name-part>) <tp:taxon-name-part taxon-name-part-type="species" reg="squarrosa">squarrosa</tp:taxon-name-part></tp:taxon-name> Savchenko, 1976 <bold>93</bold><tp:taxon-name><tp:taxon-name-part taxon-name-part-type="genus" reg="Dicranota">D.</tp:taxon-name-part> (<tp:taxon-name-part taxon-name-part-type="subgenus" reg="Rhaphidolabis">Rhaphidolabis</tp:taxon-name-part>) <tp:taxon-name-part taxon-name-part-type="species" reg="yeongokia">yeongokia</tp:taxon-name-part></tp:taxon-name> Podenas, sp. nov.</p></caption><graphic xmlns:xlink="http://www.w3.org/1999/xlink" xlink:href="zookeys-1253-001_article-146576__-g020.jpg" position="float" orientation="portrait" xlink:type="simple" id="oo_1420433.jpg"><uri content-type="original_file" xlink:type="simple">https://binary.pensoft.net/fig/1420433</uri></graphic></fig></tp:treatment-sec><ref-list><ref id="B44"><mixed-citation xmlns:xlink="http://www.w3.org/1999/xlink" xlink:type="simple"><person-group><name name-style="western"><surname>Savchenko</surname><given-names>EN</given-names></name><name name-style="western"><surname>Krivolutskaya</surname><given-names>GO</given-names></name></person-group> (<year>1976</year>) <source><tp:taxon-name><tp:taxon-name-part taxon-name-part-type="family">Limoniidae</tp:taxon-name-part></tp:taxon-name> of the south Kuril Islands and south Sakhalin. Akademiya Nauk Ukrainskoy SSR, I. I.</source><publisher-name>Schmalhausen Institute of Zoology of Academy of Sciences of Ukraine</publisher-name>, <publisher-loc>Naukova Dumka, Kiev</publisher-loc>, <size units="page">160 pp</size>. [in Russian]</mixed-citation></ref><ref id="B43"><mixed-citation xmlns:xlink="http://www.w3.org/1999/xlink" xlink:type="simple"><person-group><name name-style="western"><surname>Savchenko</surname><given-names>EN</given-names></name></person-group> (<year>1989</year>) <source><tp:taxon-name><tp:taxon-name-part taxon-name-part-type="family">Limoniidae</tp:taxon-name-part></tp:taxon-name> fauna of the USSR. Determination tables of superspecies taxa with catalogue survey of species. Akadimiya Nauk Ukrainian SSR, I. I.</source><publisher-name>Schmalhausen Institute of Zoology of Academy of Sciences of Ukraine</publisher-name>, <publisher-loc>Naukova Dumka, Kiev</publisher-loc>, <size units="page">377 pp</size>. [in Russian]</mixed-citation></ref></ref-list></tp:taxon-treatment>
