# Supplementary material for: ﻿Dicranota Zetterstedt, 1838 crane flies (Diptera, Pediciidae) of Korea
Source: Zookeys. 2025 Sep 23;1253:1–72. doi: 10.3897/zookeys.1253.146576 (PMC12485485; doi:10.3897/zookeys.1253.146576)
Supplement: XML Treatment for Dicranota (Rhaphidolabis) yeongokia [file zookeys.1253.146576-treatment22.xml]

<!DOCTYPE tp:taxon-treatment
  PUBLIC "-//TaxonX//DTD Taxonomic Treatment Publishing DTD v0 20100105//EN" "tax-treatment-NSO.dtd">
<tp:taxon-treatment xmlns:tp="http://www.plazi.org/taxpub"><tp:treatment-meta><kwd-group><label>Taxon classification</label><kwd>
              <named-content content-type="kingdom">Animalia</named-content>
            </kwd><kwd>
              <named-content content-type="order">Diptera</named-content>
            </kwd><kwd>
              <named-content content-type="family">Pediciidae</named-content>
            </kwd></kwd-group><mixed-citation publication-type="journal"><person-group><name><surname>Podenas</surname><given-names>Sigitas</given-names></name><name><surname>Yum</surname><given-names>Jin Whoa</given-names></name><name><surname>Ahn</surname><given-names>Neung-Ho</given-names></name><name><surname>Kim</surname><given-names>Soen Yi</given-names></name><name><surname>Kim</surname><given-names>Jisoo</given-names></name><name><surname>Podeniene</surname><given-names>Virginija</given-names></name></person-group><article-title>﻿<italic><tp:taxon-name><tp:taxon-name-part taxon-name-part-type="genus" reg="Dicranota">Dicranota</tp:taxon-name-part></tp:taxon-name></italic> Zetterstedt, 1838 crane flies (<tp:taxon-name><tp:taxon-name-part taxon-name-part-type="order">Diptera</tp:taxon-name-part></tp:taxon-name>, <tp:taxon-name><tp:taxon-name-part taxon-name-part-type="family">Pediciidae</tp:taxon-name-part></tp:taxon-name>) of Korea</article-title><source>Zookeys</source><day>23</day><month>09</month><year>2025</year><volume>1253</volume><fpage>1</fpage><lpage>72</lpage><pub-id pub-id-type="doi">10.3897/zookeys.1253.146576</pub-id></mixed-citation></tp:treatment-meta><tp:nomenclature><label>﻿</label><tp:taxon-name><object-id xmlns:xlink="http://www.w3.org/1999/xlink" content-type="arpha" xlink:type="simple">4718333F-740A-5A66-9805-952302CF19E3</object-id>
            <tp:taxon-name-part taxon-name-part-type="genus" reg="Dicranota">Dicranota</tp:taxon-name-part> (<tp:taxon-name-part taxon-name-part-type="subgenus" reg="Rhaphidolabis">Rhaphidolabis</tp:taxon-name-part>) <tp:taxon-name-part taxon-name-part-type="species" reg="yeongokia">yeongokia</tp:taxon-name-part><object-id xmlns:xlink="http://www.w3.org/1999/xlink" content-type="zoobank" xlink:type="simple">https://zoobank.org/4790DDD3-FF3E-414E-8EE8-2D91EEECC2E1</object-id></tp:taxon-name><tp:taxon-authority>Podenas</tp:taxon-authority><tp:taxon-status xmlns:xlink="http://www.w3.org/1999/xlink" xlink:type="simple">sp. nov.</tp:taxon-status><xref ref-type="fig" rid="F19">Figs 72–76</xref><xref ref-type="fig" rid="F20">, 93</xref></tp:nomenclature><tp:treatment-sec sec-type="type material" id="SECID0EU4EK"><title>Type material examined</title><p><bold>(Fig. <xref ref-type="fig" rid="F20">93</xref>). South Korea</bold> • <bold><italic>Holotype</italic></bold> ♂ (in ethanol); Gangwon-do, Gangneung, Yeongok-myeon, Samsan-ri, Odaesan National Park; <named-content xmlns:xlink="http://www.w3.org/1999/xlink" content-type="dwc:verbatimCoordinates" xlink:type="simple"><named-content content-type="geo-json" specific-use="{&#34;type&#34;:&#34;Point&#34;,&#34;coordinates&#34;:[128.701160,37.811610]}" id="NCID0EH5EK" xlink:type="simple">37.81161°N, 128.70116°E</named-content></named-content>; alt. 280 m; 2 May 2012 (2); S. Podenas leg.; net; <named-content xmlns:xlink="http://www.w3.org/1999/xlink" content-type="dwc:institutional_code" xlink:title="National Institute of Biological Resources" xlink:href="http://grbio.org/institution/national-institute-biological-resources-0" xlink:type="simple">NIBR</named-content>. <bold><italic>Paratypes</italic></bold> • 27 ♂, 5 ♀ (in ethanol, wing of 1 ♂ slide mounted, genitalia of 1 ♂ in microvial with glycerol); Gangwon-do, Gangneung, Yeongok-myeon, Samsan-ri, Odaesan National Park; <named-content xmlns:xlink="http://www.w3.org/1999/xlink" content-type="dwc:verbatimCoordinates" xlink:type="simple"><named-content content-type="geo-json" specific-use="{&#34;type&#34;:&#34;Point&#34;,&#34;coordinates&#34;:[128.701160,37.811610]}" id="NCID0EW5EK" xlink:type="simple">37.81161°N, 128.70116°E</named-content></named-content>; alt. 280 m; 2 May 2012 (2); S. Podenas leg.; net; <named-content xmlns:xlink="http://www.w3.org/1999/xlink" content-type="dwc:institutional_code" xlink:title="National Institute of Biological Resources" xlink:href="http://grbio.org/institution/national-institute-biological-resources-0" xlink:type="simple">NIBR</named-content>.</p></tp:treatment-sec><tp:treatment-sec sec-type="diagnosis" id="SECID0E65EK"><title>Diagnosis.</title><p>Pale yellow species with contrastingly black eyes. Wing semi-translucent, milky without darker areas and without stigma. Male gonostylus with large mesal lobe, posterior margin of epandrium with U-shaped invagination, margins of which usually asymmetrical, interbase large with elongate postero-dorsal and postero-ventral angles, the latter with long curved spine. Female cercus just slightly arched with distinct black base of ventral margin.</p></tp:treatment-sec><tp:treatment-sec sec-type="etymology" id="SECID0EE6EK"><title>Etymology.</title><p>The species is named after the locality where it was collected, Yeongok-myeon.</p></tp:treatment-sec><tp:treatment-sec sec-type="description" id="SECID0EJ6EK"><title>Description.</title><p>General body colouration pale yellow. Body length of male 5.0–5.7 mm, of female 7.3 mm. Wing length of male 5.0–6.2 mm, of female 5.9–6.4 mm.</p><p><bold><italic>Head</italic>.</bold> Greyish yellow, paler posteriorly, covered with sparse short pale setae. Eyes widely separated, distance between them at base of antenna nearly equals length of both basal antennomeres. Antenna 0.9–1.0 mm long in male, reaching slightly beyond frontal margin of prescutum if bent backwards, 1.1 mm in female. Scape pale, subcylindrical, ~ 2 × as long as second antennomere, bearing few setae dorsally. Pedicel pear-shaped, slightly darker than scape. Flagellum 13–14-segmented, pale brown, basal flagellomeres oval, distal flagellomeres slightly elongate, apical flagellomere comparatively large, but shorter than preceding segment. Longest verticils nearly as long as respective flagellomeres. Rostrum and palpus yellow. Labellum pale.</p><p><bold><italic>Thorax</italic>.</bold> Pale brownish yellow. Cervical sclerites pale. Pronotum somewhat darker, bearing few erect setae dorsally. Presutural scutum uniformly pale brownish yellow, longitudinal stripes missing (stripes could be faded because of preservation in ethanol). Tubercular pit missing, pseudosutural fovea indistinct. Prothoracic spiracle surrounded by pale membrane. Scutal lobe concolourous with presutural scutum. Scutellum paler. Mediotergite pale brownish yellow. Pleuron paler than dorsum, darker areas missing. Wing (Fig. <xref ref-type="fig" rid="F19">72</xref>) elongate, length/width ratio 4.2, widest approximately at tip of vein <italic>CuP</italic>, semi-translucent, milky. Stigma and any darker areas missing. Veins greyish to brownish, paler at wing base. Venation: <italic>Sc</italic> long, reaching wing margin slightly beyond level of branching point of <italic>R<sub>2+3+4</sub></italic>, <italic>sc-r</italic> slightly closer to humeral vein than to origin of radial sector. <italic>Rs</italic> short, 2.5 × as long as cross-vein <italic>m-cu</italic>, slightly arched. Free end of <italic>R<sub>1</sub></italic> nearly missing, reaching wing margin together with <italic>R<sub>2</sub></italic>. Vein <italic>R<sub>2</sub></italic> oblique. <italic>R<sub>3</sub></italic>, <italic>R<sub>4</sub></italic>, and <italic>R<sub>5</sub></italic> parallel to each other. Cell <italic>r<sub>3</sub></italic> with distinct stem. Cross-vein <italic>r-m</italic> also distinct. Discal cell missing due to atrophy of vein <italic>m-m</italic>. Cell <italic>m<sub>1</sub></italic> very short, its stem 4 × as long as cell itself. Cross-vein <italic>m-cu</italic> less than its own length beyond branching point of <italic>M</italic>. Vein <italic>CuP</italic> nearly straight, <italic>A<sub>1</sub></italic> slightly sinuous. Anal angle long and narrow. Halter long, uniformly pale yellow. Length of male halter 0.8–0.9 mm, of female 0.8–0.9 mm. Coxae and trochanters pale yellow, distal margin of trochanter narrowly blackened. Femora pale brownish yellow. Tibiae pale yellow with slightly darkened apices. Basitarsi pale yellow at base, turning darker towards distal end, remaining tarsomeres brownish. Male femur I: 3.2 mm long, II: 3.8 mm, III: 3.6–4.0 mm, tibia I: 3.7 mm, II: 3.8 mm, III: 3.9–4.5 mm, tarsus II: 4.2 mm, III: 4.7–4.8 mm. Female femur I: 2.9 mm long, II: 3.4 mm, III: 3.5–3.7 mm, tibia I: 4.2 mm, II: 3.5 mm, III: 4.1 mm, tarsus I: 4.3 mm, II: 3.6 mm, III: 3.0–3.7 mm. Claw small and simple, nearly straight, without spines.</p><fig id="F19" position="float" orientation="portrait"><object-id xmlns:xlink="http://www.w3.org/1999/xlink" content-type="doi" xlink:type="simple">10.3897/zookeys.1253.146576.figures72-76</object-id><object-id xmlns:xlink="http://www.w3.org/1999/xlink" content-type="arpha" xlink:type="simple">DA06E273-4F08-56E1-B31A-F14293871D5D</object-id><label>Figures 72–76.</label><caption><p><tp:taxon-name><tp:taxon-name-part taxon-name-part-type="genus" reg="Dicranota">Dicranota</tp:taxon-name-part> (<tp:taxon-name-part taxon-name-part-type="subgenus" reg="Rhaphidolabis">Rhaphidolabis</tp:taxon-name-part>) <tp:taxon-name-part taxon-name-part-type="species" reg="yeongokia">yeongokia</tp:taxon-name-part></tp:taxon-name> Podenas, sp. nov., paratypes <bold>72</bold> wing <bold>73</bold> male genitalia, dorsal view <bold>74</bold> male genitalia, dorso-lateral view <bold>75</bold> male genitalia, lateral view <bold>76</bold> ovipositor, lateral view.</p></caption><graphic xmlns:xlink="http://www.w3.org/1999/xlink" xlink:href="zookeys-1253-001_article-146576__-g019.jpg" position="float" orientation="portrait" xlink:type="simple" id="oo_1420432.jpg"><uri content-type="original_file" xlink:type="simple">https://binary.pensoft.net/fig/1420432</uri></graphic></fig><fig id="F20" position="float" orientation="portrait"><object-id xmlns:xlink="http://www.w3.org/1999/xlink" content-type="doi" xlink:type="simple">10.3897/zookeys.1253.146576.figures77-93</object-id><object-id xmlns:xlink="http://www.w3.org/1999/xlink" content-type="arpha" xlink:type="simple">4FE60C2B-A7BB-5CF6-AAFB-49CA264EBE1B</object-id><label>Figures 77–93.</label><caption><p>Sampling localities of Korean <italic><tp:taxon-name><tp:taxon-name-part taxon-name-part-type="genus" reg="Dicranota">Dicranota</tp:taxon-name-part></tp:taxon-name></italic><bold>77</bold><tp:taxon-name><tp:taxon-name-part taxon-name-part-type="genus" reg="Dicranota">D.</tp:taxon-name-part> (<tp:taxon-name-part taxon-name-part-type="subgenus" reg="Dicranota">Dicranota</tp:taxon-name-part>) <tp:taxon-name-part taxon-name-part-type="species" reg="coreana">coreana</tp:taxon-name-part></tp:taxon-name> Alexander, 1940, stat. nov.<bold>78</bold><tp:taxon-name><tp:taxon-name-part taxon-name-part-type="genus" reg="Dicranota">D.</tp:taxon-name-part> (<tp:taxon-name-part taxon-name-part-type="subgenus" reg="Dicranota">Dicranota</tp:taxon-name-part>) <tp:taxon-name-part taxon-name-part-type="species" reg="crassicauda">crassicauda</tp:taxon-name-part></tp:taxon-name> Tjeder, 1972 <bold>79</bold><tp:taxon-name><tp:taxon-name-part taxon-name-part-type="genus" reg="Dicranota">D.</tp:taxon-name-part> (<tp:taxon-name-part taxon-name-part-type="subgenus" reg="Dicranota">Dicranota</tp:taxon-name-part>) <tp:taxon-name-part taxon-name-part-type="species" reg="guerini">guerini</tp:taxon-name-part></tp:taxon-name> Zetterstedt, 1838 <bold>80</bold><italic><tp:taxon-name><tp:taxon-name-part taxon-name-part-type="genus" reg="Dicranota">D.</tp:taxon-name-part> (<tp:taxon-name-part taxon-name-part-type="subgenus" reg="Dicranota">Dicranota</tp:taxon-name-part>) <tp:taxon-name-part taxon-name-part-type="species" reg="yezoensis">yezoensis</tp:taxon-name-part></tp:taxon-name></italic> Alexander, 1924 <bold>81</bold><tp:taxon-name><tp:taxon-name-part taxon-name-part-type="genus" reg="Dicranota">D.</tp:taxon-name-part> (<tp:taxon-name-part taxon-name-part-type="subgenus" reg="Eudicranota">Eudicranota</tp:taxon-name-part>) <tp:taxon-name-part taxon-name-part-type="species" reg="distincta">distincta</tp:taxon-name-part></tp:taxon-name> Podenas, sp. nov. <bold>82</bold><tp:taxon-name><tp:taxon-name-part taxon-name-part-type="genus" reg="Dicranota">D.</tp:taxon-name-part> (<tp:taxon-name-part taxon-name-part-type="subgenus" reg="Eudicranota">Eudicranota</tp:taxon-name-part>) <tp:taxon-name-part taxon-name-part-type="species" reg="perdistincta">perdistincta</tp:taxon-name-part></tp:taxon-name> Alexander, 1940 <bold>83</bold><tp:taxon-name><tp:taxon-name-part taxon-name-part-type="genus" reg="Dicranota">D.</tp:taxon-name-part> (<tp:taxon-name-part taxon-name-part-type="subgenus" reg="Eudicranota">Eudicranota</tp:taxon-name-part>) <tp:taxon-name-part taxon-name-part-type="species" reg="sibirica">sibirica</tp:taxon-name-part> <tp:taxon-name-part taxon-name-part-type="subspecies" reg="sibirica">sibirica</tp:taxon-name-part></tp:taxon-name> (Alexander, 1925) <bold>84</bold><tp:taxon-name><tp:taxon-name-part taxon-name-part-type="genus" reg="Dicranota">D.</tp:taxon-name-part> (<tp:taxon-name-part taxon-name-part-type="subgenus" reg="Ludicia">Ludicia</tp:taxon-name-part>) <tp:taxon-name-part taxon-name-part-type="species" reg="emarginata">emarginata</tp:taxon-name-part></tp:taxon-name> (Alexander, 1945) <bold>85</bold><tp:taxon-name><tp:taxon-name-part taxon-name-part-type="genus" reg="Dicranota">D.</tp:taxon-name-part> (<tp:taxon-name-part taxon-name-part-type="subgenus" reg="Rhaphidolabis">Rhaphidolabis</tp:taxon-name-part>) <tp:taxon-name-part taxon-name-part-type="species" reg="gibbera">gibbera</tp:taxon-name-part></tp:taxon-name> (Alexander, 1921) <bold>86</bold><tp:taxon-name><tp:taxon-name-part taxon-name-part-type="genus" reg="Dicranota">D.</tp:taxon-name-part> (<tp:taxon-name-part taxon-name-part-type="subgenus" reg="Rhaphidolabis">Rhaphidolabis</tp:taxon-name-part>) <tp:taxon-name-part taxon-name-part-type="species" reg="luteola">luteola</tp:taxon-name-part></tp:taxon-name> Alexander, 1938 <bold>87</bold><tp:taxon-name><tp:taxon-name-part taxon-name-part-type="genus" reg="Dicranota">D.</tp:taxon-name-part> (<tp:taxon-name-part taxon-name-part-type="subgenus" reg="Rhaphidolabis">Rhaphidolabis</tp:taxon-name-part>) <tp:taxon-name-part taxon-name-part-type="species" reg="minuscula">minuscula</tp:taxon-name-part></tp:taxon-name> Alexander, 1938 <bold>88</bold><tp:taxon-name><tp:taxon-name-part taxon-name-part-type="genus" reg="Dicranota">D.</tp:taxon-name-part> (<tp:taxon-name-part taxon-name-part-type="subgenus" reg="Rhaphidolabis">Rhaphidolabis</tp:taxon-name-part>) <tp:taxon-name-part taxon-name-part-type="species" reg="neoconsors">neoconsors</tp:taxon-name-part></tp:taxon-name> Alexander, 1938 <bold>89</bold><tp:taxon-name><tp:taxon-name-part taxon-name-part-type="genus" reg="Dicranota">D.</tp:taxon-name-part> (<tp:taxon-name-part taxon-name-part-type="subgenus" reg="Rhaphidolabis">Rhaphidolabis</tp:taxon-name-part>) <tp:taxon-name-part taxon-name-part-type="species" reg="ompoana">ompoana</tp:taxon-name-part></tp:taxon-name> Alexander, 1945 <bold>90</bold><tp:taxon-name><tp:taxon-name-part taxon-name-part-type="genus" reg="Dicranota">D.</tp:taxon-name-part> (<tp:taxon-name-part taxon-name-part-type="subgenus" reg="Rhaphidolabis">Rhaphidolabis</tp:taxon-name-part>) <tp:taxon-name-part taxon-name-part-type="species" reg="polymera">polymera</tp:taxon-name-part></tp:taxon-name> Alexander, 1933 <bold>91</bold><tp:taxon-name><tp:taxon-name-part taxon-name-part-type="genus" reg="Dicranota">D.</tp:taxon-name-part> (<tp:taxon-name-part taxon-name-part-type="subgenus" reg="Rhaphidolabis">Rhaphidolabis</tp:taxon-name-part>) <tp:taxon-name-part taxon-name-part-type="species" reg="seoi">seoi</tp:taxon-name-part></tp:taxon-name> Podenas, sp. nov. <bold>92</bold><tp:taxon-name><tp:taxon-name-part taxon-name-part-type="genus" reg="Dicranota">D.</tp:taxon-name-part> (<tp:taxon-name-part taxon-name-part-type="subgenus" reg="Rhaphidolabis">Rhaphidolabis</tp:taxon-name-part>) <tp:taxon-name-part taxon-name-part-type="species" reg="squarrosa">squarrosa</tp:taxon-name-part></tp:taxon-name> Savchenko, 1976 <bold>93</bold><tp:taxon-name><tp:taxon-name-part taxon-name-part-type="genus" reg="Dicranota">D.</tp:taxon-name-part> (<tp:taxon-name-part taxon-name-part-type="subgenus" reg="Rhaphidolabis">Rhaphidolabis</tp:taxon-name-part>) <tp:taxon-name-part taxon-name-part-type="species" reg="yeongokia">yeongokia</tp:taxon-name-part></tp:taxon-name> Podenas, sp. nov.</p></caption><graphic xmlns:xlink="http://www.w3.org/1999/xlink" xlink:href="zookeys-1253-001_article-146576__-g020.jpg" position="float" orientation="portrait" xlink:type="simple" id="oo_1420433.jpg"><uri content-type="original_file" xlink:type="simple">https://binary.pensoft.net/fig/1420433</uri></graphic></fig><p><bold><italic>Abdomen</italic>.</bold> Pale, pregenital segments slightly infuscate. Male terminalia (Figs <xref ref-type="fig" rid="F19">73–75</xref>) pale brownish yellow. Posterior margin of epandrium with U-shaped concavity at middle, bottom of which with few setae starting from small bumps. Setae often not symmetrically arranged on both sides. Margin of concavity extended into larger setose lobe, two or three much smaller lobules could be present further laterally. Often size of larger lobe is different on both sides, number of smaller lobules often varies too, and sometimes they are missing completely. Thus posterior margin of epandrium often, but not always, is asymmetrical. Gonocoxite slightly elongate, 1.4 × as long as wide, approximately egg-shaped, without additional spiny lobe distally, but with few short spine-shaped setae subapically. One pair of gonostyli. Outer part of gonostylus darkened, elongate, basal half of mesal surface strongly swollen, rounded, with darker margin, lateral part elongated, darker brown, covered with small spines on distal two-thirds and apex. Middle of mesal margin with large pale, subglobular lobe bearing small brownish rostral appendage, lower, expanded part with scattered sensilla. Interbase extended into large flattened lobe, postero-dorsal angle of which extended into slightly arched spine. Postero-ventral angle extended into long rostrum, bearing long curved spine, turned backwards. Aedeagus short, not visible in dorsal view, tip shallowly bifid. Paramere elongate, slightly curved. Posterior segments of female abdomen generally yellow, concolourous with the rest of abdomen. Tenth tergite yellow. Cercus (Fig. <xref ref-type="fig" rid="F19">76</xref>) yellow, slightly arched, tip raised upwards, blunt-apexed with paler distal part and distinctly blackened basal part of ventral margin, dorsal margin slightly infuscate. Hypogynial valve straight, obscure yellow with brownish base and pale distal part. Dorsal margin with few short subbasal setae, reaching to ~ 1/4 of valve. Two small subglobular spermathecae.</p></tp:treatment-sec><tp:treatment-sec sec-type="habitat" id="SECID0ECNFK"><title>Habitat.</title><p>Slopes to the fast running mountainous stream with waterfalls covered with mixed forest, sparse herbaceous vegetation. Collected during small rain. Preimaginal stages unknown.</p></tp:treatment-sec><tp:treatment-sec sec-type="Elevation" id="SECID0EHNFK"><title>Elevation.</title><p>Near 300 m.</p></tp:treatment-sec><tp:treatment-sec sec-type="Period of activity" id="SECID0EMNFK"><title>Period of activity.</title><p>Beginning of May.</p></tp:treatment-sec><tp:treatment-sec sec-type="distribution" id="SECID0ERNFK"><title>Distribution.</title><p>Currently known only from Odaesan National Park, South Korea.</p></tp:treatment-sec><tp:treatment-sec sec-type="remarks" id="SECID0EWNFK"><title>Remarks.</title><p><tp:taxon-name><tp:taxon-name-part taxon-name-part-type="genus" reg="Dicranota">Dicranota</tp:taxon-name-part> (<tp:taxon-name-part taxon-name-part-type="subgenus" reg="Rhaphidolabis">R.</tp:taxon-name-part>) <tp:taxon-name-part taxon-name-part-type="species" reg="yeongokia">yeongokia</tp:taxon-name-part></tp:taxon-name> Podenas, sp. nov. generally similar to <tp:taxon-name><tp:taxon-name-part taxon-name-part-type="genus" reg="Dicranota">D.</tp:taxon-name-part> (<tp:taxon-name-part taxon-name-part-type="subgenus" reg="Rhaphidolabis">R.</tp:taxon-name-part>) <tp:taxon-name-part taxon-name-part-type="species" reg="luteola">luteola</tp:taxon-name-part></tp:taxon-name>, both are small yellow species, but distinct differences are observed in many structures: antenna of <italic><tp:taxon-name><tp:taxon-name-part taxon-name-part-type="genus" reg="Dicranota">D.</tp:taxon-name-part> <tp:taxon-name-part taxon-name-part-type="species" reg="yeongokia">yeongokia</tp:taxon-name-part></tp:taxon-name></italic> Podenas, sp. nov. has 15–16 segments, that of <italic><tp:taxon-name><tp:taxon-name-part taxon-name-part-type="genus" reg="Dicranota">D.</tp:taxon-name-part> <tp:taxon-name-part taxon-name-part-type="species" reg="luteola">luteola</tp:taxon-name-part></tp:taxon-name></italic> 13-segmented; wing cell <italic>m<sub>3</sub></italic> with distinct stem, anal angle long and narrow in <tp:taxon-name><tp:taxon-name-part taxon-name-part-type="genus" reg="Dicranota">D.</tp:taxon-name-part> (<tp:taxon-name-part taxon-name-part-type="subgenus" reg="Rhaphidolabis">R.</tp:taxon-name-part>) <tp:taxon-name-part taxon-name-part-type="species" reg="yeongokia">yeongokia</tp:taxon-name-part></tp:taxon-name> Podenas, sp. nov., stem of cell <italic>m<sub>3</sub></italic> very short or missing, anal angle wide in <italic><tp:taxon-name><tp:taxon-name-part taxon-name-part-type="genus" reg="Dicranota">D.</tp:taxon-name-part> <tp:taxon-name-part taxon-name-part-type="species" reg="luteola">luteola</tp:taxon-name-part></tp:taxon-name></italic>; big differences are observed in male genitalia, especially in structure of epandrium and gonostylus. Despite crane flies are intensively collected for more than a decade in many different localities throughout South Korea, <tp:taxon-name><tp:taxon-name-part taxon-name-part-type="genus" reg="Dicranota">D.</tp:taxon-name-part> (<tp:taxon-name-part taxon-name-part-type="subgenus" reg="Rhaphidolabis">R.</tp:taxon-name-part>) <tp:taxon-name-part taxon-name-part-type="species" reg="yeongokia">yeongokia</tp:taxon-name-part></tp:taxon-name> Podenas, sp. nov. was observed only once in Odaesan National Park. Probably it has very short flying period and very limited distribution.</p></tp:treatment-sec></tp:taxon-treatment>
